# Supplementary material for: Causal effect between gut microbiota and pancreatic cancer: a two-sample Mendelian randomization study
Source: BMC Cancer. 2023 Nov 10;23:1091. doi: 10.1186/s12885-023-11493-y (PMC10636952; doi:10.1186/s12885-023-11493-y)
Supplement: Supplementary file 2 — Supplementary Material 2 [file 12885_2023_11493_MOESM2_ESM.xlsx]

## Sheet: Table S2
Table S2: Instrumental variables used in the MR analysis
Exposure(gut microbiota)	SNP	Effect allele	Other allele	MAF	Exposure (Gut microbiota)			Outcome (Pancreatic cancer)
					Beta	SE	P-value	Beta	SE	P-value
Actinomyces	rs34583783	G	T	0.061	0.127	0.027	4.49e-06	-0.0835558	0.0795368	0.293474
Actinomyces	rs4146653	G	A	0.142	0.099	0.021	4.5e-06	0.0290822	0.0549232	0.596454
Actinomyces	rs7915461	T	C	0.069	0.188	0.04	5.92e-06	-0.040411	0.0759025	0.594444
Actinomyces	rs2715439	C	T	0.471	0.075	0.016	6.27e-06	-0.0114285	0.0380192	0.763721
Actinomyces	rs35011108	A	G	0.068	0.233	0.051	6.34e-06	0.00554623	0.0756193	0.941532
Actinomyces	rs4073240	G	A	0.379	0.075	0.017	7.94e-06	0.0189868	0.0390062	0.626426
Actinomyces	rs71315246	A	G	0.136	-0.097	0.022	9.83e-06	0.035024	0.0550756	0.524824
Adlercreutzia	rs7680684	C	T	0.343	-0.083	0.017	9.77e-07	0.00219981	0.0398833	0.956014
Adlercreutzia	rs2717140	C	T	0.099	-0.119	0.025	2.05e-06	-0.056182	0.0637225	0.377957
Adlercreutzia	rs9490822	C	T	0.451	-0.073	0.016	2.54e-06	0.0692365	0.0381024	0.069199
Adlercreutzia	rs13231526	C	A	0.08	0.143	0.031	4.81e-06	-0.11742	0.0697308	0.0921998
Adlercreutzia	rs6664405	T	C	0.146	-0.095	0.021	5.23e-06	-0.075898	0.0543167	0.162316
Adlercreutzia	rs9915817	T	C	0.292	0.075	0.017	8.22e-06	0.00367581	0.041913	0.930114
Adlercreutzia	rs55719207	G	A	0.401	-0.07	0.016	9.61e-06	-0.00858413	0.0389439	0.825542
Adlercreutzia	rs11604400	C	T	0.106	-0.103	0.023	9.74e-06	-0.00250601	0.0619701	0.967743
Akkermansia	rs11729256	T	C	0.17	0.075	0.015	6.58e-07	-0.0419385	0.0504481	0.405793
Akkermansia	rs4936098	A	G	0.349	0.065	0.014	1.1e-06	-0.0713909	0.0397215	0.0722903
Akkermansia	rs74542928	T	C	0.047	0.113	0.024	1.48e-06	0.0444135	0.0885492	0.615971
Akkermansia	rs12908520	G	A	0.425	0.062	0.013	2.26e-06	0.00309607	0.0383073	0.935584
Akkermansia	rs9349825	A	G	0.189	-0.07	0.015	2.6e-06	-0.0399911	0.0485614	0.410214
Akkermansia	rs2602429	C	T	0.261	0.075	0.016	2.72e-06	-0.0336161	0.0433998	0.438594
Akkermansia	rs4242783	G	A	0.284	0.069	0.015	3e-06	0.00792436	0.0423421	0.851542
Akkermansia	rs117107102	A	G	0.047	0.204	0.043	3.01e-06	0.040205	0.0889658	0.65133
Akkermansia	rs111862613	T	C	0.177	0.091	0.02	3.39e-06	0.00395304	0.0508976	0.938093
Akkermansia	rs61779207	G	A	0.223	-0.076	0.017	6.32e-06	-0.053941	0.0457615	0.238501
Akkermansia	rs941682	G	A	0.273	-0.063	0.014	9.17e-06	0.0336466	0.04233	0.426692
Alistipes	rs11769002	G	A	0.415	-0.053	0.011	1.45e-06	-0.0359026	0.0387092	0.35367
Alistipes	rs7129639	C	A	0.335	-0.052	0.011	1.78e-06	0.0109094	0.0404431	0.787356
Alistipes	rs1107244	G	A	0.078	0.076	0.017	3.59e-06	-0.0262919	0.0705301	0.709315
Alistipes	rs8130320	A	G	0.558	-0.049	0.011	4.84e-06	0.0586741	0.0381629	0.12418
Alistipes	rs1689282	A	C	0.323	-0.052	0.011	5.28e-06	0.074787	0.040579	0.0653296
Alistipes	rs34417064	A	G	0.452	-0.048	0.011	7.01e-06	0.0075526	0.0380267	0.842565
Alistipes	rs2450745	A	C	0.069	-0.081	0.018	7.12e-06	0.0670565	0.0739181	0.364315
Alistipes	rs4810359	A	G	0.123	-0.065	0.015	7.5e-06	0.0409554	0.0576615	0.477535
Alistipes	rs12990744	C	T	0.103	-0.078	0.017	8.21e-06	-0.0264066	0.0624196	0.67226
Alistipes	rs2875322	T	C	0.171	-0.058	0.013	8.78e-06	-0.00931902	0.050718	0.854216
Alistipes	rs2290844	C	T	0.113	0.081	0.019	9.1e-06	0.0240721	0.0602627	0.68956
Alistipes	rs11958296	A	G	0.045	-0.098	0.022	9.3e-06	0.0707953	0.0916038	0.439617
Allisonella	rs602075	A	G	0.264	0.169	0.03	3.57e-08	0.0197838	0.0431794	0.646825
Allisonella	rs35778461	C	T	0.228	0.147	0.03	1.21e-06	-0.00763821	0.044992	0.865193
Allisonella	rs6742198	G	A	0.243	0.149	0.032	3.35e-06	-0.00468344	0.0444469	0.916081
Allisonella	rs1901739	T	G	0.536	0.116	0.025	3.59e-06	0.00907975	0.0380003	0.811153
Allisonella	rs35110698	T	C	0.147	-0.146	0.032	5.72e-06	0.043143	0.0539547	0.423934
Allisonella	rs76904847	G	A	0.175	0.149	0.033	6.09e-06	-0.0533652	0.0499171	0.285036
Allisonella	rs7898615	T	G	0.137	0.168	0.037	8.87e-06	0.0420519	0.0555359	0.448928
Allisonella	rs594561	C	T	0.512	0.112	0.025	9.41e-06	0.0516556	0.0378632	0.172483
Alloprevotella	rs4680035	A	G	0.614	-0.12	0.026	4.99e-06	0.029635	0.0389535	0.446789
Alloprevotella	rs58212166	A	G	0.184	-0.162	0.036	7.94e-06	-0.0899956	0.049137	0.0670224
Alloprevotella	rs2154444	T	G	0.263	0.138	0.031	8.37e-06	0.000141605	0.0428904	0.997366
Alloprevotella	rs4364940	A	G	0.305	0.126	0.028	8.58e-06	0.0279442	0.0410052	0.495569
Alloprevotella	rs34619204	G	A	0.173	-0.156	0.034	8.84e-06	-0.0599646	0.0503153	0.233349
Anaerofilum	rs816292	T	C	0.295	-0.113	0.022	2.64e-07	0.00940713	0.041945	0.822545
Anaerofilum	rs79598899	C	T	0.047	0.183	0.036	3.75e-07	-0.103192	0.089941	0.251246
Anaerofilum	rs712981	A	C	0.383	0.101	0.02	6.83e-07	-0.00556078	0.0390213	0.88668
Anaerofilum	rs4506496	G	A	0.293	0.103	0.021	1.49e-06	0.0834449	0.0416844	0.0453033
Anaerofilum	rs10794359	T	C	0.467	-0.095	0.02	2.23e-06	0.00924612	0.0384695	0.810059
Anaerofilum	rs17096874	C	T	0.211	-0.126	0.027	2.86e-06	-0.0468532	0.046589	0.314573
Anaerofilum	rs1563175	A	C	0.457	0.092	0.02	5.54e-06	0.00438361	0.0380117	0.908189
Anaerofilum	rs17012738	T	G	0.49	0.09	0.02	7.24e-06	0.00960432	0.0378285	0.79958
Anaerofilum	rs9299345	T	C	0.096	-0.136	0.03	8.04e-06	-0.0984982	0.0642527	0.12528
Anaerofilum	rs4244069	G	A	0.126	-0.147	0.033	9.81e-06	-0.0822575	0.0573345	0.151374
Anaerostipes	rs7193624	C	T	0.083	0.075	0.015	5.35e-07	0.0174709	0.0686339	0.79907
Anaerostipes	rs62157625	T	C	0.124	0.089	0.019	1.45e-06	-0.177127	0.0606264	0.00348225
Anaerostipes	rs62215703	G	A	0.215	0.064	0.014	1.98e-06	-0.00799633	0.046095	0.862278
Anaerostipes	rs2804244	A	G	0.383	-0.053	0.011	2.04e-06	-0.0750424	0.0390319	0.0545318
Anaerostipes	rs3900776	G	A	0.028	-0.11	0.024	2.75e-06	-0.0181269	0.11564	0.87544
Anaerostipes	rs2396460	T	C	0.486	-0.051	0.011	2.91e-06	0.0121009	0.0381309	0.750976
Anaerostipes	rs6854026	T	C	0.562	-0.051	0.011	3.2e-06	-0.0507236	0.0383802	0.186298
Anaerostipes	rs6726833	C	A	0.079	-0.088	0.019	3.32e-06	-0.0190827	0.0701615	0.785635
Anaerostipes	rs60983350	G	A	0.362	-0.054	0.012	4.42e-06	-0.0809789	0.0406242	0.0462221
Anaerostipes	rs2014785	T	C	0.442	0.052	0.011	4.68e-06	-0.0320797	0.0384269	0.403817
Anaerostipes	rs78735375	A	C	0.04	-0.137	0.031	5.33e-06	-0.11755	0.0968559	0.22488
Anaerostipes	rs6474958	A	G	0.308	-0.05	0.011	6.74e-06	0.0568348	0.0410369	0.166062
Anaerostipes	rs10502061	A	G	0.114	0.084	0.019	7.94e-06	-0.0518255	0.0591718	0.381112
Anaerotruncus	rs6563550	T	C	0.078	0.088	0.018	2.35e-07	-0.0262567	0.0705294	0.709684
Anaerotruncus	rs8005030	C	T	0.332	0.055	0.012	2.28e-06	-0.024479	0.0402458	0.543029
Anaerotruncus	rs4669806	G	T	0.214	0.058	0.012	2.42e-06	-0.0444325	0.0461582	0.335741
Anaerotruncus	rs9347879	T	C	0.489	0.051	0.011	4.22e-06	-0.0230647	0.037877	0.542565
Anaerotruncus	rs1272208	G	T	0.238	-0.061	0.013	4.28e-06	-0.0167916	0.0446617	0.706937
Anaerotruncus	rs11018566	A	G	0.053	-0.156	0.037	6.14e-06	0.0298385	0.0858006	0.728016
Anaerotruncus	rs6494922	A	G	0.053	0.09	0.02	6.62e-06	-0.0189609	0.0838208	0.82104
Anaerotruncus	rs10150232	A	G	0.2	0.057	0.012	6.68e-06	0.0203822	0.0475936	0.668464
Anaerotruncus	rs1431492	C	T	0.157	-0.065	0.015	7.36e-06	0.0124187	0.0523834	0.812599
Anaerotruncus	rs17734739	T	C	0.14	0.066	0.015	7.43e-06	0.0870853	0.0548013	0.112036
Anaerotruncus	rs7155595	C	A	0.303	0.054	0.012	7.55e-06	0.035759	0.0413925	0.387642
Anaerotruncus	rs34449434	A	C	0.392	-0.05	0.011	9.85e-06	-0.0164568	0.0398271	0.679457
Bacteroides	rs6795673	C	T	0.478	0.054	0.011	3.38e-07	0.0175868	0.038039	0.64384
Bacteroides	rs11585893	A	G	0.246	-0.074	0.015	1.8e-06	-0.0367415	0.0442051	0.405883
Bacteroides	rs17619981	T	G	0.135	0.088	0.019	2.69e-06	-0.0466709	0.0555418	0.400749
Bacteroides	rs2023437	T	C	0.124	-0.078	0.017	5.02e-06	0.059212	0.0576969	0.304769
Bacteroides	rs66710942	C	T	0.524	0.049	0.011	5.86e-06	0.0381011	0.0380073	0.316118
Bacteroides	rs1340391	T	C	0.135	-0.059	0.013	6.73e-06	-0.0532273	0.0552326	0.3352
Bacteroides	rs13207588	A	G	0.196	-0.059	0.013	7.49e-06	0.0187647	0.0483804	0.698121
Barnesiella	rs2276875	A	G	0.262	-0.07	0.014	4.65e-07	0.0522447	0.0437415	0.232323
Barnesiella	rs2428166	G	A	0.014	-0.166	0.034	8.51e-07	0.180033	0.163898	0.27201
Barnesiella	rs13242616	T	C	0.323	-0.058	0.012	2.29e-06	0.0381184	0.0407905	0.35005
Barnesiella	rs35177866	A	G	0.077	0.092	0.019	2.95e-06	-0.0335737	0.0725543	0.643551
Barnesiella	rs199035	G	A	0.555	0.056	0.012	3e-06	0.0734481	0.0382386	0.0547583
Barnesiella	rs77455852	T	G	0.151	-0.089	0.02	3.16e-06	0.0607166	0.0540384	0.26119
Barnesiella	rs79795328	A	G	0.139	-0.082	0.018	4.23e-06	-0.0418279	0.0552377	0.44891
Barnesiella	rs62251337	A	G	0.141	-0.069	0.015	4.24e-06	0.00270855	0.0543404	0.960247
Barnesiella	rs12909713	C	T	0.489	-0.055	0.012	4.95e-06	0.00489231	0.0379428	0.897406
Barnesiella	rs72684847	T	C	0.076	-0.114	0.025	6.76e-06	0.0667214	0.0719281	0.35361
Barnesiella	rs76181748	C	T	0.23	-0.078	0.017	6.78e-06	0.0624776	0.0452824	0.167669
Barnesiella	rs11155559	T	C	0.092	0.096	0.021	8.92e-06	0.00285657	0.0658321	0.965389
Bifidobacterium	rs182549	C	T	0.401	0.12	0.013	1.28e-20	-0.0286149	0.0391518	0.464858
Bifidobacterium	rs7322849	T	C	0.091	0.112	0.02	1.08e-08	0.0324606	0.0662176	0.623985
Bifidobacterium	rs62181700	G	A	0.247	-0.062	0.013	2.17e-06	-0.0390644	0.0441066	0.37579
Bifidobacterium	rs56108664	T	C	0.13	0.073	0.016	2.44e-06	-0.0530929	0.0562342	0.345098
Bifidobacterium	rs857444	C	T	0.369	0.056	0.012	3.57e-06	-0.0154441	0.0393844	0.694957
Bifidobacterium	rs75344046	C	T	0.047	0.232	0.051	4.86e-06	0.0897402	0.0905932	0.321889
Bifidobacterium	rs540489	T	G	0.176	-0.064	0.014	5.19e-06	0.00796072	0.0500399	0.8736
Bifidobacterium	rs55888705	A	G	0.28	0.055	0.012	6.67e-06	0.0352956	0.042067	0.40145
Bifidobacterium	rs2686790	T	C	0.148	0.071	0.016	7.5e-06	-0.0184666	0.0532883	0.728935
Bifidobacterium	rs11208411	T	C	0.84	0.071	0.016	7.57e-06	-0.060026	0.0513899	0.242787
Bifidobacterium	rs12022129	G	A	0.275	0.062	0.014	8e-06	0.0105019	0.0423467	0.804135
Bifidobacterium	rs2491158	G	A	0.133	0.071	0.016	8.05e-06	-0.0114012	0.0554833	0.83719
Bifidobacterium	rs5746486	T	C	0.388	-0.054	0.012	9e-06	0.0645472	0.0389015	0.0970666
Bilophila	rs1571225	C	T	0.165	0.083	0.017	1.12e-06	0.0790011	0.0507595	0.119618
Bilophila	rs7802841	C	A	0.303	0.067	0.014	1.77e-06	-0.0362642	0.0413395	0.380362
Bilophila	rs3827020	C	T	0.196	0.077	0.016	1.79e-06	-0.00996381	0.0480156	0.83561
Bilophila	rs6793291	C	A	0.053	0.113	0.024	3.11e-06	-0.089186	0.0853164	0.295858
Bilophila	rs1241171	G	A	0.144	-0.069	0.015	4.24e-06	0.100224	0.0535923	0.0614667
Bilophila	rs542415	T	C	0.389	-0.061	0.013	4.71e-06	0.0278046	0.0389484	0.475299
Bilophila	rs72676854	T	C	0.054	0.123	0.027	5.62e-06	-0.0545621	0.0867675	0.52946
Bilophila	rs2728491	G	T	0.239	-0.063	0.014	6.33e-06	0.0516546	0.0444168	0.244849
Bilophila	rs4798126	G	A	0.197	0.073	0.017	7.15e-06	-0.041517	0.0480187	0.387259
Bilophila	rs11069458	T	C	0.186	-0.068	0.016	7.72e-06	0.0150561	0.048678	0.757094
Bilophila	rs60178956	G	A	0.227	-0.062	0.014	8.06e-06	-0.0227929	0.0452194	0.614224
Bilophila	rs9899990	A	G	0.084	-0.103	0.023	9.07e-06	0.0616431	0.0688416	0.370555
Bilophila	rs1969927	G	A	0.336	0.056	0.013	9.07e-06	0.0738692	0.0403296	0.0670054
Blautia	rs67794373	C	T	0.223	0.06	0.012	1e-06	-0.0286422	0.0453784	0.52792
Blautia	rs11149971	C	T	0.055	0.118	0.023	1.04e-06	-0.0656329	0.0836568	0.432717
Blautia	rs12453000	C	T	0.137	0.063	0.013	1.26e-06	0.0357753	0.0552309	0.517153
Blautia	rs72973581	A	G	0.059	0.125	0.027	1.74e-06	-0.143242	0.0817997	0.0799227
Blautia	rs7860714	A	G	0.368	-0.05	0.011	4.09e-06	-0.143242	0.0817997	0.0799227
Blautia	rs682885	A	G	0.326	-0.049	0.011	4.49e-06	0.00613234	0.0406745	0.88016
Blautia	rs4926264	T	C	0.106	0.083	0.018	5.1e-06	0.0446178	0.0614137	0.467524
Blautia	rs115043014	G	A	0.017	-0.207	0.044	5.19e-06	0.134545	0.146367	0.357976
Blautia	rs3005511	A	G	0.3	0.05	0.011	6.19e-06	-0.012011	0.0412798	0.771077
Blautia	rs2788271	T	G	0.172	-0.058	0.013	7.16e-06	0.00393917	0.050428	0.937737
Blautia	rs16892041	T	C	0.212	-0.062	0.014	8.82e-06	0.00747231	0.0462953	0.871774
Blautia	rs117001700	T	C	0.015	0.196	0.044	8.84e-06	0.0711737	0.155633	0.647444
Butyricicoccus	rs56221232	T	C	0.101	0.083	0.017	7.62e-07	0.111031	0.0629589	0.0778072
Butyricicoccus	rs2017189	G	T	0.471	-0.051	0.011	3.87e-06	-0.013386	0.0379267	0.724131
Butyricicoccus	rs7322368	T	C	0.091	0.082	0.018	5.52e-06	-0.114472	0.0660197	0.0829335
Butyricicoccus	rs12585793	T	C	0.029	-0.262	0.056	5.79e-06	-0.000540952	0.113486	0.996197
Butyricicoccus	rs62478070	T	G	0.026	0.224	0.049	5.94e-06	-0.115787	0.120283	0.335736
Butyricicoccus	rs4962426	G	T	0.195	0.061	0.014	7.38e-06	0.0362173	0.0479122	0.449704
Butyricicoccus	rs10084203	A	G	0.13	0.055	0.012	8.59e-06	-0.00895522	0.0562001	0.873397
Butyricicoccus	rs12034718	A	G	0.223	0.07	0.016	9.58e-06	-0.03418	0.0454334	0.451864
Butyricimonas	rs113054641	G	A	0.045	-0.145	0.027	1.74e-07	-0.027156	0.0930852	0.770492
Butyricimonas	rs62390301	T	C	0.2	-0.087	0.017	7.42e-07	0.0749081	0.0475563	0.115223
Butyricimonas	rs7083431	A	C	0.274	0.07	0.014	8.85e-07	0.0249052	0.0425613	0.558439
Butyricimonas	rs62130338	G	A	0.344	-0.073	0.016	3.9e-06	0.00152207	0.0400726	0.969701
Butyricimonas	rs78453362	A	G	0.026	-0.149	0.033	4.06e-06	0.161983	0.121748	0.183359
Butyricimonas	rs9657374	C	T	0.294	0.068	0.015	4.5e-06	0.0699986	0.0415351	0.0919327
Butyricimonas	rs1862649	G	A	0.069	0.113	0.025	4.76e-06	0.0156276	0.0745922	0.834053
Butyricimonas	rs71428626	G	T	0.032	-0.133	0.029	4.8e-06	-0.0278519	0.106657	0.793988
Butyricimonas	rs12458763	A	C	0.045	0.122	0.027	6.37e-06	-0.0311804	0.0910758	0.732082
Butyricimonas	rs11228830	A	G	0.087	0.135	0.03	6.55e-06	0.0803462	0.0682044	0.238788
Butyricimonas	rs12304031	G	A	0.124	-0.086	0.02	6.7e-06	0.028285	0.0580524	0.626093
Butyricimonas	rs2114713	G	T	0.448	0.063	0.014	6.88e-06	-0.0932015	0.0381754	0.0146302
Butyricimonas	rs72814525	A	G	0.244	0.066	0.015	8.25e-06	0.070676	0.0442493	0.110216
Butyrivibrio	rs7752361	A	G	0.483	-0.119	0.024	7.69e-07	-0.0068257	0.0379797	0.857373
Butyrivibrio	rs72723662	C	T	0.142	0.224	0.045	7.86e-07	-0.00178137	0.0554078	0.974352
Butyrivibrio	rs16941336	C	T	0.231	0.127	0.027	1.53e-06	-0.00333843	0.0449521	0.940798
Butyrivibrio	rs4537857	T	C	0.334	-0.125	0.026	1.8e-06	0.000794428	0.040309	0.984276
Butyrivibrio	rs11761679	T	C	0.14	0.155	0.032	2.2e-06	-0.0583903	0.0550101	0.288487
Butyrivibrio	rs74622183	A	G	0.09	-0.201	0.043	2.46e-06	-0.0548302	0.0671107	0.413922
Butyrivibrio	rs7763512	G	A	0.424	0.12	0.025	3.11e-06	0.0025835	0.0384364	0.946411
Butyrivibrio	rs17163238	G	A	0.192	0.141	0.031	5.51e-06	-0.0209124	0.048225	0.664547
Butyrivibrio	rs9349693	A	G	0.291	0.118	0.026	5.55e-06	0.0322339	0.0416022	0.438451
Butyrivibrio	rs486484	A	G	0.425	-0.108	0.024	6.61e-06	0.0172594	0.0383756	0.652891
Butyrivibrio	rs77356209	T	C	0.046	0.217	0.048	6.66e-06	-0.0512257	0.0907731	0.572532
Butyrivibrio	rs1007475	G	T	0.277	0.118	0.026	7.92e-06	0.0586719	0.04234	0.165829
Butyrivibrio	rs4928024	A	G	0.186	-0.175	0.039	8.19e-06	0.0484351	0.049245	0.325334
Butyrivibrio	rs16934069	T	C	0.178	-0.134	0.03	8.86e-06	-0.0126472	0.0497663	0.799394
Candidatus Soleaferrea	rs4294381	T	C	0.157	0.112	0.023	1.37e-06	0.0436313	0.0520049	0.401477
Candidatus Soleaferrea	rs10090365	A	G	0.479	-0.083	0.018	4.17e-06	0.0368443	0.0378486	0.330322
Candidatus Soleaferrea	rs36155147	C	T	0.341	0.105	0.024	5.41e-06	-0.127148	0.0404239	0.00165878
Candidatus Soleaferrea	rs10809135	T	C	0.444	0.083	0.018	5.47e-06	0.0199384	0.0385653	0.605154
Candidatus Soleaferrea	rs4678258	T	C	0.243	0.099	0.022	5.53e-06	-0.00526616	0.0444027	0.905592
Candidatus Soleaferrea	rs6494306	A	G	0.325	-0.097	0.021	5.8e-06	-0.0278734	0.0406406	0.492807
Candidatus Soleaferrea	rs9973954	A	G	0.358	0.089	0.02	5.95e-06	0.0108849	0.0396968	0.783929
Candidatus Soleaferrea	rs6489992	A	G	0.371	-0.084	0.019	7.89e-06	-0.0475429	0.0392058	0.225264
Candidatus Soleaferrea	rs7400877	T	C	0.213	-0.095	0.021	9.29e-06	0.0534948	0.0464115	0.249067
Catenibacterium	rs12404911	C	T	0.185	0.141	0.03	2.8e-06	0.0495738	0.0486082	0.307793
Catenibacterium	rs212393	G	A	0.208	-0.135	0.029	3.62e-06	0.00608683	0.0468088	0.896538
Catenibacterium	rs73128290	A	G	0.3	0.13	0.028	4.29e-06	0.0271472	0.0414923	0.512937
Catenibacterium	rs7742829	C	T	0.436	0.114	0.025	5.61e-06	-0.056325	0.0381767	0.140111
Christensenellaceae (R7 group)	rs62467127	C	T	0.025	0.114	0.025	3.25e-06	0.0858082	0.121022	0.478306
Christensenellaceae (R7 group)	rs17081797	A	G	0.065	-0.09	0.02	3.34e-06	0.028472	0.0772108	0.712308
Christensenellaceae (R7 group)	rs892686	A	G	0.472	0.051	0.011	3.97e-06	-0.0796781	0.0380106	0.0360637
Christensenellaceae (R7 group)	rs78521377	C	T	0.03	0.125	0.027	5.61e-06	-0.136561	0.110127	0.214965
Christensenellaceae (R7 group)	rs62132810	A	G	0.145	-0.083	0.018	5.67e-06	-0.00826714	0.0546799	0.879825
Christensenellaceae (R7 group)	rs10461257	A	G	0.352	-0.055	0.012	6.51e-06	-0.028172	0.0402679	0.484168
Christensenellaceae (R7 group)	rs73952017	C	T	0.103	-0.086	0.019	8.46e-06	0.0247487	0.0624372	0.691826
Christensenellaceae (R7 group)	rs62190261	A	C	0.088	0.096	0.021	8.74e-06	-0.0971567	0.067708	0.151305
Clostridium (innocuum group)	rs6890185	T	C	0.323	0.113	0.023	1.12e-06	-0.021991	0.040649	0.58851
Clostridium (innocuum group)	rs1942371	G	A	0.123	-0.158	0.034	4.06e-06	-0.02689	0.0581115	0.643558
Clostridium (innocuum group)	rs61267978	T	C	0.122	0.147	0.032	5.59e-06	0.0100566	0.0581049	0.862591
Clostridium (innocuum group)	rs4869133	G	A	0.177	-0.181	0.041	7.24e-06	0.0770404	0.0500488	0.123729
Clostridium (innocuum group)	rs6577484	G	A	0.104	0.16	0.036	8.41e-06	-0.0671692	0.0623665	0.281478
Clostridium (innocuum group)	rs40656	C	T	0.206	0.143	0.031	8.62e-06	0.0127414	0.0476007	0.788951
Clostridium (innocuum group)	rs10506058	A	G	0.423	0.1	0.022	8.92e-06	0.0443586	0.0383462	0.247357
Clostridium sensustricto 1	rs550843	T	C	0.282	-0.078	0.017	2.05e-06	0.122489	0.0414255	0.00310799
Clostridium sensustricto 1	rs2795528	G	A	0.056	-0.184	0.039	2.72e-06	0.0162353	0.0827234	0.844407
Clostridium sensustricto 1	rs2817172	C	T	0.396	0.058	0.012	2.77e-06	0.0235927	0.0386961	0.542066
Clostridium sensustricto 1	rs116847295	C	T	0.127	0.11	0.025	4.58e-06	0.0776239	0.0569435	0.172828
Clostridium sensustricto 1	rs12341505	G	A	0.093	0.081	0.018	4.82e-06	0.0180346	0.0655532	0.783229
Clostridium sensustricto 1	rs11264403	G	A	0.076	-0.139	0.033	7.76e-06	0.00662329	0.0722516	0.92696
Collinsella	rs9541268	C	A	0.09	0.096	0.02	8.79e-07	0.0418509	0.066524	0.529277
Collinsella	rs73052258	G	A	0.076	0.093	0.02	1.72e-06	0.134331	0.0712756	0.0594744
Collinsella	rs2103510	G	A	0.116	0.079	0.017	2.42e-06	0.0123321	0.0592793	0.835202
Collinsella	rs75672793	A	G	0.046	-0.109	0.024	6.14e-06	-0.0158424	0.089981	0.860244
Collinsella	rs10890671	T	C	0.563	-0.054	0.012	6.52e-06	0.0277073	0.0382405	0.468726
Collinsella	rs1496626	T	C	0.134	-0.072	0.016	6.78e-06	-0.0469396	0.0560262	0.402134
Collinsella	rs62448871	C	A	0.537	-0.054	0.012	6.78e-06	0.00201565	0.0383249	0.958056
Collinsella	rs73068166	G	T	0.068	-0.103	0.024	8.58e-06	0.0485757	0.0748322	0.516256
Collinsella	rs11597285	G	T	0.398	-0.054	0.012	9.38e-06	0.0586809	0.038627	0.12872
Coprobacter	rs305411	A	G	0.103	0.129	0.026	1.01e-06	-0.0366159	0.0631515	0.562042
Coprobacter	rs213863	C	T	0.36	-0.089	0.019	2.35e-06	0.0417946	0.0394767	0.289729
Coprobacter	rs3828477	G	T	0.345	-0.091	0.02	2.89e-06	-0.0396248	0.0400895	0.322953
Coprobacter	rs143662916	C	T	0.03	0.253	0.054	3.07e-06	0.00558707	0.111314	0.959969
Coprobacter	rs72821405	T	C	0.09	-0.147	0.032	4.76e-06	-0.0487	0.0668455	0.466279
Coprobacter	rs11532348	C	T	0.149	-0.104	0.023	5.71e-06	-0.0628975	0.0532153	0.237229
Coprobacter	rs74919520	G	A	0.107	0.126	0.028	5.76e-06	-0.00448612	0.0610542	0.941426
Coprobacter	rs12684609	T	C	0.197	0.101	0.022	6.1e-06	-0.0223127	0.0478513	0.641006
Coprobacter	rs189356	G	A	0.571	0.078	0.017	6.26e-06	0.0196385	0.0384309	0.609346
Coprobacter	rs12996055	A	C	0.269	0.092	0.021	8.08e-06	-0.00428963	0.0432699	0.92103
Coprococcus 1	rs4277593	G	A	0.411	-0.059	0.011	1.14e-07	0.057535	0.0385173	0.135243
Coprococcus 1	rs74101919	T	C	0.108	-0.072	0.014	1.03e-06	0.000748864	0.0610374	0.990211
Coprococcus 1	rs56405618	A	G	0.116	-0.09	0.019	1.57e-06	-0.0660292	0.0594665	0.266844
Coprococcus 1	rs1010560	C	A	0.267	0.058	0.012	1.96e-06	0.0209069	0.0428813	0.625865
Coprococcus 1	rs73031725	T	C	0.032	0.168	0.036	1.98e-06	0.0581424	0.109449	0.595259
Coprococcus 1	rs1576241	A	G	0.382	-0.051	0.011	3.33e-06	0.0554929	0.0389813	0.154569
Coprococcus 1	rs12794898	G	T	0.129	0.09	0.02	4.92e-06	-0.0612102	0.0567069	0.280403
Coprococcus 1	rs2907920	A	G	0.284	0.056	0.013	7.65e-06	0.0163226	0.0422862	0.699494
Coprococcus 1	rs73167075	T	C	0.211	0.057	0.013	8.57e-06	0.0369061	0.0464372	0.426756
Coprococcus 1	rs946513	C	T	0.047	0.206	0.046	8.62e-06	-0.0876829	0.0914781	0.337804
Coprococcus 1	rs1519491	T	C	0.396	0.05	0.011	8.95e-06	0.0279282	0.0387754	0.471367
Coprococcus 2	rs6677933	C	T	0.148	-0.08	0.016	1.19e-06	0.048926	0.053778	0.362939
Coprococcus 2	rs72680320	T	C	0.335	-0.065	0.014	2.27e-06	0.0377235	0.0402576	0.348732
Coprococcus 2	rs2482516	C	T	0.226	0.075	0.016	4.72e-06	-0.0588316	0.045308	0.194122
Coprococcus 2	rs9426473	A	G	0.259	0.073	0.016	6.31e-06	-0.0245403	0.0431636	0.569667
Coprococcus 2	rs61823518	A	C	0.106	-0.096	0.022	6.68e-06	-0.0501638	0.0619367	0.417986
Coprococcus 2	rs10070053	A	G	0.414	0.059	0.014	7.65e-06	0.0184023	0.0385314	0.632939
Coprococcus 2	rs35890118	A	G	0.254	-0.067	0.015	8.26e-06	-0.0499102	0.0436407	0.252764
Coprococcus 2	rs12634070	T	C	0.257	0.074	0.016	9.95e-06	0.0838605	0.0434254	0.0534663
Coprococcus3	rs8100692	T	C	0.559	0.058	0.011	4.16e-07	9.4e-05	0.0381546	0.998035
Coprococcus3	rs178271	T	C	0.017	0.145	0.029	7.81e-07	0.00826051	0.145543	0.954739
Coprococcus3	rs7521171	G	A	0.31	-0.06	0.013	4.32e-06	-0.069092	0.0413066	0.0943952
Coprococcus3	rs11080344	C	T	0.445	0.052	0.011	4.79e-06	0.0168081	0.0381406	0.659438
Coprococcus3	rs4575475	G	A	0.23	0.062	0.014	7.04e-06	-0.010298	0.0451709	0.819663
Coprococcus3	rs13247359	G	A	0.446	0.051	0.011	7.33e-06	-0.0462645	0.0382789	0.22681
Coprococcus3	rs10810043	A	G	0.336	0.052	0.012	9.27e-06	-0.0585104	0.0403828	0.147367
Coprococcus3	rs11077359	T	C	0.171	-0.065	0.015	9.64e-06	0.0895566	0.0508901	0.0784422
Defluviitaleaceae (UCG011)	rs72731813	C	T	0.048	-0.147	0.029	4.33e-07	0.105378	0.0883714	0.233086
Defluviitaleaceae (UCG011)	rs4677103	A	G	0.18	0.098	0.02	9.6e-07	-0.034985	0.0499236	0.483446
Defluviitaleaceae (UCG011)	rs112893842	T	C	0.09	0.114	0.023	1.45e-06	0.112142	0.066591	0.0921743
Defluviitaleaceae (UCG011)	rs1582238	T	C	0.358	0.081	0.017	1.57e-06	-0.000696774	0.0396811	0.98599
Defluviitaleaceae (UCG011)	rs55658617	T	C	0.036	0.174	0.036	2.15e-06	-0.0235	0.103355	0.820134
Defluviitaleaceae (UCG011)	rs9608282	T	G	0.033	0.143	0.03	2.52e-06	-0.055912	0.108136	0.605118
Defluviitaleaceae (UCG011)	rs9725395	A	G	0.114	-0.138	0.03	3.52e-06	-0.123318	0.0602075	0.0405387
Defluviitaleaceae (UCG011)	rs4344384	G	T	0.496	0.072	0.016	4.83e-06	-0.0117117	0.0379966	0.757907
Defluviitaleaceae (UCG011)	rs2892880	G	A	0.25	0.082	0.018	6.83e-06	-0.0663365	0.0436185	0.128302
Desulfovibrio	rs16863365	A	G	0.047	0.109	0.023	1.79e-06	-0.095622	0.0900672	0.288383
Desulfovibrio	rs2853179	C	T	0.23	0.081	0.017	2.42e-06	0.00818123	0.0453501	0.856837
Desulfovibrio	rs13066142	G	A	0.091	0.119	0.025	3.79e-06	-0.0362166	0.0656731	0.581313
Desulfovibrio	rs6580353	T	C	0.204	0.077	0.017	4.94e-06	-0.0443357	0.0477316	0.352965
Desulfovibrio	rs4797774	G	A	0.043	0.213	0.047	5.64e-06	-0.00727447	0.0977842	0.940698
Desulfovibrio	rs12031543	T	C	0.138	-0.127	0.028	6.55e-06	0.0666267	0.0553517	0.228707
Desulfovibrio	rs2590913	G	A	0.052	0.154	0.034	6.65e-06	0.113239	0.0872339	0.194249
Desulfovibrio	rs72647089	T	G	0.081	-0.107	0.024	8.3e-06	0.00488783	0.070041	0.944365
Desulfovibrio	rs2032031	A	G	0.509	-0.065	0.015	9.14e-06	0.062284	0.0378364	0.0997356
Desulfovibrio	rs7729080	C	A	0.293	-0.07	0.016	9.96e-06	-0.0526458	0.041518	0.204789
Dialister	rs11166701	G	A	0.509	-0.066	0.013	5.51e-07	-0.0202749	0.037997	0.593625
Dialister	rs4753063	G	A	0.446	-0.06	0.013	4.86e-06	-0.0867957	0.038117	0.0227809
Dialister	rs4747450	C	A	0.224	0.067	0.015	5.84e-06	0.0563818	0.0454213	0.214492
Dialister	rs11071887	T	C	0.324	0.066	0.015	5.91e-06	-0.0280118	0.0407927	0.49228
Dialister	rs2435610	A	C	0.253	0.065	0.014	5.93e-06	0.0250552	0.043963	0.568735
Dialister	rs10938938	G	A	0.157	-0.077	0.017	7.37e-06	-0.137264	0.0502654	0.00631844
Dialister	rs10138457	T	C	0.093	-0.113	0.026	7.88e-06	0.0297459	0.064769	0.646047
Dialister	rs2314294	T	C	0.136	0.087	0.019	8.08e-06	0.0179916	0.0558371	0.74729
Dialister	rs76680460	G	A	0.043	-0.161	0.036	8.19e-06	0.000139505	0.093983	0.998816
Dialister	rs75416973	A	G	0.222	0.073	0.016	9.46e-06	-0.0195274	0.0456636	0.668917
Dialister	rs764177	C	A	0.367	-0.06	0.014	9.61e-06	0.100358	0.0389203	0.00992202
Dorea	rs62503162	A	G	0.044	-0.097	0.019	7.47e-07	-0.0935792	0.0936545	0.3177
Dorea	rs13279148	G	A	0.11	0.072	0.015	2.25e-06	0.0397758	0.0605078	0.510946
Dorea	rs73729431	C	T	0.021	-0.137	0.03	3.17e-06	0.0219031	0.134739	0.870866
Dorea	rs4793307	C	T	0.24	0.057	0.012	4.01e-06	0.0768226	0.0447606	0.0861073
Dorea	rs1899291	C	T	0.156	0.07	0.015	4.57e-06	0.0640751	0.051898	0.216966
Dorea	rs3005511	A	G	0.3	0.052	0.011	5.29e-06	-0.012011	0.0412798	0.771077
Dorea	rs11150408	T	G	0.48	0.049	0.011	7.06e-06	0.0168748	0.0381486	0.65824
Dorea	rs3752849	G	A	0.05	0.164	0.037	7.68e-06	-0.0109198	0.0865193	0.899564
Dorea	rs345219	T	G	0.471	-0.05	0.011	8.8e-06	-0.0635865	0.0383398	0.0972165
Dorea	rs12537781	T	C	0.238	-0.056	0.013	9.15e-06	0.0384625	0.0443964	0.386302
Eggerthella	rs2240838	A	G	0.54	0.098	0.02	7.36e-07	0.00241468	0.03848	0.949964
Eggerthella	rs112205261	T	C	0.081	-0.189	0.04	3.35e-06	-0.104377	0.0695761	0.133568
Eggerthella	rs2223081	G	A	0.284	0.103	0.022	3.89e-06	0.0254209	0.0422438	0.54733
Eggerthella	rs3851328	T	G	0.222	-0.108	0.024	4.18e-06	-0.04848	0.0455795	0.287494
Eggerthella	rs76663501	C	T	0.052	0.175	0.038	4.83e-06	0.101478	0.0860951	0.238531
Eggerthella	rs1784446	G	A	0.488	0.091	0.02	5.23e-06	-0.0131879	0.0377039	0.726507
Eggerthella	rs13070736	A	C	0.165	-0.121	0.027	7.62e-06	-0.00122719	0.0512187	0.980885
Eggerthella	rs6430926	C	T	0.469	0.088	0.02	8.37e-06	-0.0308056	0.0382127	0.420151
Eggerthella	rs67490567	T	C	0.257	0.108	0.025	8.94e-06	-0.079597	0.0438397	0.0694257
Eisenbergiella	rs2683098	C	T	0.216	0.107	0.023	2.24e-06	0.0212046	0.0461313	0.645763
Eisenbergiella	rs3812426	G	A	0.155	0.106	0.022	2.72e-06	-0.0190079	0.0526272	0.717965
Eisenbergiella	rs1508033	A	C	0.315	0.092	0.02	3.23e-06	-0.0465711	0.0413293	0.259814
Eisenbergiella	rs4462860	G	A	0.396	0.094	0.02	4.16e-06	0.0422711	0.0389392	0.277671
Eisenbergiella	rs11027642	C	T	0.142	0.129	0.028	4.92e-06	-0.0380193	0.0543222	0.483998
Eisenbergiella	rs1553971	T	G	0.226	0.121	0.026	5.27e-06	-0.00738577	0.0455132	0.871087
Eisenbergiella	rs11079158	T	C	0.217	0.101	0.023	7.35e-06	0.0364517	0.0461475	0.429589
Eisenbergiella	rs13258851	A	G	0.141	0.137	0.03	7.75e-06	-0.116506	0.0541539	0.0314449
Eisenbergiella	rs11938607	T	C	0.252	0.098	0.022	8.22e-06	-0.058468	0.0434869	0.178788
Eisenbergiella	rs12257723	A	C	0.327	-0.095	0.021	8.85e-06	0.0267849	0.0403079	0.506367
Eisenbergiella	rs12710729	C	A	0.32	0.089	0.02	9.84e-06	-0.0277392	0.0406371	0.494855
Enterorhabdus	rs114731706	T	G	0.032	0.182	0.038	2.17e-06	-0.101466	0.108955	0.351715
Enterorhabdus	rs3017103	A	G	0.191	0.098	0.021	2.94e-06	0.0315847	0.0485116	0.514999
Enterorhabdus	rs73331712	T	C	0.042	0.262	0.055	4.85e-06	-0.0767844	0.0954308	0.421045
Enterorhabdus	rs77655283	G	A	0.07	0.133	0.03	5.88e-06	0.00433908	0.0742332	0.953389
Enterorhabdus	rs10098492	T	C	0.058	0.132	0.029	6.41e-06	-0.0910945	0.0812616	0.262287
Enterorhabdus	rs2051957	C	T	0.2	0.084	0.019	8.9e-06	0.0694024	0.0474949	0.143944
Erysipelatoclostridium	rs7221249	A	G	0.53	0.084	0.014	4.31e-09	-0.0341986	0.0380613	0.368913
Erysipelatoclostridium	rs710230	T	C	0.072	0.143	0.028	6.33e-07	-0.0438714	0.0737221	0.551783
Erysipelatoclostridium	rs4697572	A	G	0.199	-0.081	0.016	7.59e-07	0.0802789	0.0476898	0.092306
Erysipelatoclostridium	rs58236560	G	T	0.121	-0.111	0.023	2.16e-06	-0.076569	0.0582491	0.188675
Erysipelatoclostridium	rs6474512	A	C	0.386	0.067	0.014	3.02e-06	-0.0482917	0.0390305	0.215983
Erysipelatoclostridium	rs622418	A	G	0.489	-0.067	0.014	3.68e-06	0.0487563	0.0379509	0.19889
Erysipelatoclostridium	rs340991	A	G	0.266	-0.074	0.016	3.75e-06	0.0144487	0.0428879	0.736197
Erysipelatoclostridium	rs17804233	T	C	0.474	-0.066	0.014	4.59e-06	-0.0412936	0.0379841	0.27698
Erysipelatoclostridium	rs16936671	C	T	0.139	-0.097	0.022	6.04e-06	-0.044543	0.0553908	0.421305
Erysipelatoclostridium	rs9590927	G	A	0.455	-0.065	0.014	6.39e-06	-0.00914329	0.038012	0.809914
Erysipelatoclostridium	rs1434153	G	A	0.446	-0.068	0.015	6.85e-06	0.0678501	0.0383386	0.076768
Erysipelatoclostridium	rs45480394	T	G	0.362	-0.069	0.015	7.66e-06	-0.0535047	0.0395206	0.175787
Erysipelatoclostridium	rs2901723	C	A	0.531	0.064	0.014	8.79e-06	0.072695	0.0382527	0.0573826
Erysipelatoclostridium	rs61806970	C	T	0.067	0.143	0.032	9.09e-06	0.0489117	0.0749709	0.514137
Erysipelatoclostridium	rs3804326	A	G	0.05	0.141	0.034	9.85e-06	0.0316248	0.0879495	0.719162
Erysipelotrichaceae (UCG003)	rs76502207	T	C	0.04	0.145	0.029	6.41e-07	0.00294334	0.0969154	0.975772
Erysipelotrichaceae (UCG003)	rs28568391	A	G	0.515	-0.058	0.012	6.42e-07	0.0676176	0.0382146	0.0768245
Erysipelotrichaceae (UCG003)	rs10164067	T	G	0.051	-0.103	0.021	1.13e-06	0.0867674	0.0848329	0.306401
Erysipelotrichaceae (UCG003)	rs11994308	C	T	0.089	0.115	0.024	1.33e-06	-0.0265442	0.0670674	0.692264
Erysipelotrichaceae (UCG003)	rs59068084	T	G	0.392	0.056	0.012	3.12e-06	0.0377772	0.0390297	0.33309
Erysipelotrichaceae (UCG003)	rs17798136	G	A	0.068	0.159	0.035	3.24e-06	-0.136561	0.0775862	0.0783863
Erysipelotrichaceae (UCG003)	rs62403464	T	C	0.182	-0.073	0.016	3.44e-06	-0.0334095	0.0491373	0.496555
Erysipelotrichaceae (UCG003)	rs75949021	T	C	0.04	-0.17	0.037	3.58e-06	-0.0717294	0.0973678	0.461314
Erysipelotrichaceae (UCG003)	rs59104037	A	G	0.129	-0.095	0.02	4.48e-06	0.0382561	0.0569011	0.501377
Erysipelotrichaceae (UCG003)	rs4758231	G	T	0.281	-0.055	0.012	6.55e-06	-0.0173273	0.0421133	0.680746
Erysipelotrichaceae (UCG003)	rs6875357	C	T	0.038	0.166	0.035	6.7e-06	0.0600494	0.0996198	0.546652
Erysipelotrichaceae (UCG003)	rs11666127	A	G	0.177	-0.072	0.016	7.9e-06	0.0558371	0.0499375	0.263507
Erysipelotrichaceae (UCG003)	rs74988980	G	A	0.043	-0.133	0.035	8.64e-06	0.0199603	0.0936573	0.831233
Erysipelotrichaceae (UCG003)	rs12251396	A	G	0.154	-0.071	0.016	9.52e-06	-0.026334	0.0526355	0.616858
Erysipelotrichaceae (UCG003)	rs73074432	C	T	0.109	0.072	0.016	9.99e-06	0.114589	0.0606906	0.0590133
Escherichia Shigella	rs73208162	A	G	0.032	-0.119	0.025	2.19e-06	0.185843	0.105144	0.0771454
Escherichia Shigella	rs1154904	A	G	0.492	-0.061	0.013	3.04e-06	0.0508595	0.0379453	0.180135
Escherichia Shigella	rs113127095	A	G	0.043	0.151	0.032	3.33e-06	0.0281313	0.0950957	0.767367
Escherichia Shigella	rs592299	T	C	0.544	-0.059	0.013	4.77e-06	0.0400187	0.0381468	0.294146
Escherichia Shigella	rs113513883	A	G	0.032	0.172	0.038	5.28e-06	-0.0546249	0.106973	0.609601
Escherichia Shigella	rs4731451	G	A	0.316	-0.061	0.014	7.47e-06	-0.138334	0.0412056	0.000787463
Escherichia Shigella	rs118526	C	A	0.3	-0.059	0.014	8e-06	0.0403388	0.0416014	0.332221
Escherichia Shigella	rs112767262	T	C	0.223	0.073	0.016	8.21e-06	0.0811893	0.0458892	0.0768529
Escherichia Shigella	rs2798105	A	G	0.1	-0.101	0.022	8.25e-06	-0.0152688	0.0644337	0.812681
Escherichia Shigella	rs57024273	T	C	0.257	0.063	0.014	9.7e-06	-0.0019522	0.0436152	0.964299
Eubacterium (brachy group)	rs112617308	T	C	0.092	-0.171	0.036	2.38e-06	0.0526754	0.0654049	0.420604
Eubacterium (brachy group)	rs4862235	G	A	0.456	0.105	0.023	3.73e-06	0.0171574	0.0381589	0.652977
Eubacterium (brachy group)	rs62348779	T	C	0.077	-0.201	0.043	3.78e-06	-0.00652928	0.0711057	0.926837
Eubacterium (brachy group)	rs2913110	C	T	0.35	0.105	0.023	4.56e-06	0.00731987	0.0397167	0.853776
Eubacterium (brachy group)	rs1384962	A	G	0.32	0.121	0.027	6.99e-06	-0.0374887	0.0408722	0.359029
Eubacterium (brachy group)	rs720439	A	G	0.247	-0.112	0.025	7.03e-06	0.0107883	0.0440573	0.806558
Eubacterium (brachy group)	rs6591893	G	A	0.346	0.108	0.024	7.34e-06	-0.0217855	0.0400357	0.586337
Eubacterium (brachy group)	rs13139592	T	C	0.133	-0.146	0.033	7.97e-06	-0.00146529	0.0560659	0.97915
Eubacterium (brachy group)	rs73199919	T	C	0.049	-0.237	0.053	8.16e-06	0.150045	0.088092	0.0885156
Eubacterium (brachy group)	rs12151423	A	G	0.52	0.101	0.023	9.27e-06	0.0327816	0.0379089	0.387177
Eubacterium (coprostanoligenes group)	rs17159861	C	T	0.108	0.096	0.017	1.04e-08	0.0147155	0.0616357	0.8113
Eubacterium (coprostanoligenes group)	rs9648214	T	C	0.086	-0.083	0.016	2.52e-07	-0.0500051	0.0678563	0.461167
Eubacterium (coprostanoligenes group)	rs4076415	T	G	0.368	0.052	0.011	1.99e-06	0.0156017	0.0394903	0.692786
Eubacterium (coprostanoligenes group)	rs11808093	T	C	0.154	0.079	0.017	2.97e-06	0.131567	0.0510143	0.00990809
Eubacterium (coprostanoligenes group)	rs6762473	C	A	0.34	0.052	0.011	4.26e-06	-0.0655422	0.0398289	0.0998481
Eubacterium (coprostanoligenes group)	rs12906958	C	T	0.292	-0.053	0.012	4.35e-06	0.00641033	0.0417388	0.877939
Eubacterium (coprostanoligenes group)	rs76898927	G	A	0.054	0.123	0.027	4.79e-06	-0.0597587	0.0838424	0.476
Eubacterium (coprostanoligenes group)	rs10444197	A	G	0.349	-0.051	0.011	5.98e-06	-0.0410073	0.0397943	0.302784
Eubacterium (coprostanoligenes group)	rs62024432	C	T	0.096	-0.077	0.017	7.5e-06	-0.0568681	0.0646509	0.379066
Eubacterium (coprostanoligenes group)	rs1020520	T	G	0.151	-0.059	0.013	8.89e-06	0.0794364	0.0529211	0.133346
Eubacterium (coprostanoligenes group)	rs11720857	C	T	0.176	0.063	0.014	9.26e-06	-0.0209193	0.0497215	0.673952
Eubacterium (coprostanoligenes group)	rs11052069	T	C	0.441	0.048	0.011	9.38e-06	-0.024291	0.0381672	0.524492
Eubacterium (eligens group)	rs4583233	A	C	0.289	0.067	0.013	2.84e-07	0.0352339	0.0420624	0.402224
Eubacterium (eligens group)	rs265534	T	G	0.468	-0.056	0.012	2.27e-06	0.0130734	0.0380658	0.731267
Eubacterium (eligens group)	rs6923695	T	G	0.067	0.103	0.023	4.87e-06	0.0264512	0.0762733	0.728746
Eubacterium (eligens group)	rs2200429	A	G	0.098	-0.089	0.02	5.3e-06	-0.00694361	0.0640502	0.913671
Eubacterium (eligens group)	rs182318	G	A	0.081	-0.082	0.02	8.4e-06	0.112364	0.0695047	0.105956
Eubacterium (eligens group)	rs56080211	C	T	0.078	0.123	0.028	9.14e-06	-0.104049	0.0718538	0.147599
Eubacterium (fissicatena group)	rs3771393	C	T	0.193	0.131	0.027	7.38e-07	0.00924267	0.04817	0.847839
Eubacterium (fissicatena group)	rs2733072	G	A	0.504	0.11	0.023	1.49e-06	-0.0371372	0.0380393	0.328924
Eubacterium (fissicatena group)	rs11876297	T	C	0.283	0.131	0.028	2.67e-06	0.0438352	0.0428673	0.306507
Eubacterium (fissicatena group)	rs7104872	G	A	0.11	0.139	0.029	2.73e-06	0.0611614	0.0604809	0.311896
Eubacterium (fissicatena group)	rs151257695	A	G	0.071	0.21	0.045	3.1e-06	-0.0376354	0.0734003	0.608132
Eubacterium (fissicatena group)	rs11818408	G	A	0.396	0.106	0.024	8.2e-06	0.0181679	0.0389045	0.640509
Eubacterium (fissicatena group)	rs10147907	T	G	0.08	0.172	0.04	8.27e-06	0.142767	0.0723637	0.0485065
Eubacterium (fissicatena group)	rs1768152	T	C	0.105	0.139	0.032	8.7e-06	-0.0378905	0.0615662	0.538262
Eubacterium (fissicatena group)	rs6934739	A	G	0.333	0.111	0.025	9.75e-06	-0.0599505	0.0403108	0.13696
Eubacterium (hallii group)	rs13116360	T	C	0.066	0.154	0.03	2.94e-07	-0.100946	0.0768793	0.189169
Eubacterium (hallii group)	rs10798999	C	T	0.268	0.06	0.013	2.61e-06	-0.0104794	0.042835	0.80673
Eubacterium (hallii group)	rs60254196	A	G	0.465	-0.052	0.011	2.7e-06	0.060915	0.0382157	0.11094
Eubacterium (hallii group)	rs949971	T	G	0.325	-0.054	0.012	3.29e-06	0.0397619	0.0403031	0.323853
Eubacterium (hallii group)	rs74018587	C	T	0.04	0.209	0.044	3.7e-06	-0.0882511	0.0978093	0.36691
Eubacterium (hallii group)	rs28584818	A	G	0.08	0.126	0.027	4.43e-06	0.0681481	0.0699315	0.329809
Eubacterium (hallii group)	rs6550770	T	C	0.043	-0.198	0.044	4.82e-06	0.0135417	0.0943736	0.885903
Eubacterium (hallii group)	rs10501370	C	T	0.063	-0.116	0.025	5.42e-06	-0.0255883	0.0783572	0.744
Eubacterium (hallii group)	rs11774814	T	C	0.304	-0.127	0.029	7.86e-06	-0.0604313	0.0413251	0.143648
Eubacterium (hallii group)	rs281379	A	G	0.408	-0.05	0.011	9.33e-06	-0.0298317	0.0384604	0.437958
Eubacterium (hallii group)	rs17074066	T	C	0.02	-0.081	0.019	9.35e-06	0.201012	0.135134	0.136884
Eubacterium (hallii group)	rs17474256	G	A	0.098	0.081	0.018	9.45e-06	0.0488651	0.0639383	0.444716
Eubacterium (nodatum group)	rs34297067	A	G	0.147	-0.187	0.034	6.6e-08	-0.0434278	0.0533879	0.415966
Eubacterium (nodatum group)	rs77910827	C	T	0.108	0.202	0.041	9.05e-07	-0.0990089	0.0612734	0.106126
Eubacterium (nodatum group)	rs61841040	G	T	0.197	0.161	0.034	3.56e-06	-0.078191	0.0475108	0.099816
Eubacterium (nodatum group)	rs113893692	C	T	0.123	-0.185	0.04	5.76e-06	-0.0339329	0.0581603	0.559599
Eubacterium (nodatum group)	rs7880204	T	C	0.245	-0.125	0.028	6.84e-06	-0.0124945	0.0440509	0.776689
Eubacterium (nodatum group)	rs6818880	A	G	0.467	-0.11	0.025	7.83e-06	0.0454685	0.0381603	0.233452
Eubacterium (nodatum group)	rs11006576	A	G	0.54	-0.11	0.025	7.99e-06	0.0455303	0.0381487	0.232675
Eubacterium (nodatum group)	rs10458299	T	C	0.075	-0.188	0.042	8.37e-06	-0.0633548	0.0716421	0.376522
Eubacterium (nodatum group)	rs10263623	C	T	0.038	0.193	0.044	8.91e-06	0.174617	0.0978116	0.0742233
Eubacterium (oxidoreducens group)	rs440215	C	T	0.44	0.093	0.02	1.65e-06	0.0523647	0.0381935	0.170364
Eubacterium (oxidoreducens group)	rs2973294	G	T	0.414	0.092	0.02	2.39e-06	0.0520106	0.0384724	0.176409
Eubacterium (oxidoreducens group)	rs34561138	G	A	0.039	0.216	0.046	2.51e-06	-0.00442747	0.0974062	0.963746
Eubacterium (oxidoreducens group)	rs12423772	G	T	0.152	0.141	0.03	2.63e-06	-0.0648231	0.0534952	0.225606
Eubacterium (oxidoreducens group)	rs12129908	C	A	0.398	0.089	0.02	5.8e-06	-0.0166386	0.0386362	0.666725
Eubacterium (rectale group)	rs35398954	A	G	0.16	-0.09	0.017	5.4e-07	-0.0289631	0.0518919	0.576748
Eubacterium (rectale group)	rs314726	T	C	0.496	0.053	0.011	1.38e-06	-0.035942	0.0382435	0.34731
Eubacterium (rectale group)	rs10797540	A	G	0.445	0.05	0.011	3.53e-06	0.0515588	0.0381699	0.176769
Eubacterium (rectale group)	rs10248854	C	A	0.396	-0.053	0.011	4.21e-06	0.0450734	0.0387283	0.244491
Eubacterium (rectale group)	rs2884897	A	G	0.035	-0.129	0.029	6.44e-06	-0.127391	0.105166	0.225769
Eubacterium (rectale group)	rs143694765	T	C	0.102	0.087	0.02	9.75e-06	0.022683	0.0632686	0.719954
Eubacterium (rectale group)	rs62547233	A	G	0.283	0.054	0.012	9.9e-06	-0.0312105	0.0421635	0.459163
Eubacterium (ruminantium group)	rs2116427	A	G	0.255	0.091	0.018	4.67e-07	0.0354491	0.0433848	0.413879
Eubacterium (ruminantium group)	rs139749	C	T	0.341	-0.085	0.017	8.59e-07	0.0113695	0.0402311	0.777481
Eubacterium (ruminantium group)	rs2229917	A	G	0.042	0.154	0.032	2.16e-06	0.0830224	0.0939221	0.376724
Eubacterium (ruminantium group)	rs16891896	G	A	0.086	-0.175	0.039	2.38e-06	-0.0346916	0.0679808	0.60983
Eubacterium (ruminantium group)	rs10131724	A	C	0.1	-0.2	0.041	2.39e-06	-0.0409546	0.064167	0.52331
Eubacterium (ruminantium group)	rs72836424	C	T	0.112	-0.14	0.03	2.62e-06	0.0580569	0.0602184	0.334992
Eubacterium (ruminantium group)	rs7000472	A	G	0.416	-0.076	0.017	4.07e-06	-0.0447679	0.0384867	0.244747
Eubacterium (ruminantium group)	rs17519472	C	T	0.139	0.108	0.023	4.7e-06	0.0238266	0.0550196	0.664975
Eubacterium (ruminantium group)	rs606117	A	G	0.271	0.083	0.018	4.82e-06	-0.0339089	0.0426183	0.426241
Eubacterium (ruminantium group)	rs57340348	T	C	0.202	-0.098	0.021	4.93e-06	0.0368637	0.0476276	0.438932
Eubacterium (ruminantium group)	rs73139629	A	C	0.092	-0.115	0.025	5.36e-06	0.0135602	0.0650388	0.834843
Eubacterium (ruminantium group)	rs11637981	G	T	0.557	-0.073	0.016	5.44e-06	-0.038667	0.0381992	0.31142
Eubacterium (ruminantium group)	rs2418654	C	T	0.432	-0.075	0.017	6.17e-06	0.0661301	0.0387768	0.0881191
Eubacterium (ruminantium group)	rs6676699	G	T	0.3	-0.089	0.02	6.38e-06	-0.0221143	0.0416793	0.595707
Eubacterium (ruminantium group)	rs10923018	G	A	0.579	0.073	0.016	6.8e-06	0.0159164	0.03832	0.677882
Eubacterium (ruminantium group)	rs13025464	T	C	0.403	-0.074	0.016	6.97e-06	-0.0279148	0.038719	0.470936
Eubacterium (ruminantium group)	rs2817174	C	T	0.395	-0.073	0.016	7.87e-06	0.0269004	0.0387473	0.487523
Eubacterium (ruminantium group)	rs209813	G	A	0.145	-0.103	0.024	9.23e-06	0.0011189	0.0538511	0.983423
Eubacterium (ventriosum group)	rs11617697	A	G	0.056	-0.143	0.029	7.22e-07	0.082595	0.0828858	0.319011
Eubacterium (ventriosum group)	rs57199565	T	C	0.199	0.078	0.016	7.97e-07	0.0258384	0.0491063	0.598769
Eubacterium (ventriosum group)	rs16884680	G	T	0.104	-0.091	0.019	1.74e-06	-0.0865298	0.0630206	0.16974
Eubacterium (ventriosum group)	rs12964517	G	A	0.283	0.059	0.012	2.07e-06	0.0085436	0.0421324	0.839307
Eubacterium (ventriosum group)	rs876734	C	T	0.283	-0.062	0.013	2.89e-06	0.0305735	0.0425988	0.472938
Eubacterium (ventriosum group)	rs78250280	G	A	0.14	0.075	0.016	3.36e-06	0.0328928	0.0544369	0.545686
Eubacterium (ventriosum group)	rs3809430	T	C	0.308	-0.055	0.012	3.55e-06	-0.0366348	0.0411296	0.373082
Eubacterium (ventriosum group)	rs73849225	T	C	0.083	0.098	0.022	5.21e-06	0.0801083	0.0686738	0.243411
Eubacterium (ventriosum group)	rs35179274	C	T	0.178	-0.063	0.014	5.76e-06	0.00639711	0.0492403	0.896633
Eubacterium (ventriosum group)	rs66746423	C	T	0.153	0.075	0.016	6.11e-06	-0.0479943	0.0527658	0.363048
Eubacterium (ventriosum group)	rs72783037	C	A	0.206	0.066	0.014	6.55e-06	0.00178158	0.0467397	0.969594
Eubacterium (ventriosum group)	rs6704822	A	G	0.13	0.074	0.017	6.62e-06	-0.0364094	0.0564494	0.518933
Eubacterium (ventriosum group)	rs9316536	T	G	0.145	-0.082	0.018	7.84e-06	-0.0731956	0.0551853	0.18472
Eubacterium (ventriosum group)	rs13082419	C	T	0.111	-0.072	0.016	9.56e-06	0.0237811	0.0599377	0.691541
Eubacterium (xylanophilum group)	rs17830032	G	A	0.081	-0.161	0.031	2.39e-07	0.0148841	0.0708216	0.833541
Eubacterium (xylanophilum group)	rs13239072	G	A	0.276	0.069	0.014	1.82e-06	0.0104337	0.042445	0.805823
Eubacterium (xylanophilum group)	rs10917203	A	C	0.394	0.061	0.013	3.15e-06	-0.0255692	0.0388142	0.510051
Eubacterium (xylanophilum group)	rs112176119	C	T	0.093	-0.113	0.025	3.33e-06	-0.0807111	0.0650571	0.214746
Eubacterium (xylanophilum group)	rs1999224	G	T	0.098	-0.095	0.02	3.75e-06	0.00377293	0.0636293	0.952717
Eubacterium (xylanophilum group)	rs2213117	T	G	0.164	0.088	0.019	4.21e-06	0.0392645	0.0519574	0.449825
Eubacterium (xylanophilum group)	rs2012708	A	G	0.343	0.057	0.013	6.53e-06	-0.044208	0.0398774	0.267604
Eubacterium (xylanophilum group)	rs75586835	A	G	0.071	-0.114	0.026	9.39e-06	0.0298915	0.0737627	0.685302
Faecalibacterium	rs1271565	C	T	0.261	-0.058	0.012	1.3e-06	0.00225642	0.0431465	0.958292
Faecalibacterium	rs6910935	A	G	0.061	0.135	0.028	1.38e-06	-0.0504358	0.0792556	0.524537
Faecalibacterium	rs75499067	C	T	0.075	0.228	0.047	1.76e-06	-0.0510533	0.0721863	0.479415
Faecalibacterium	rs9536330	T	C	0.472	-0.048	0.011	5.33e-06	0.0031801	0.0379732	0.933258
Faecalibacterium	rs114946999	C	T	0.126	-0.086	0.019	5.7e-06	0.0214689	0.0571609	0.707224
Faecalibacterium	rs11776390	T	C	0.066	-0.078	0.017	6.4e-06	0.0332218	0.0761952	0.66283
Faecalibacterium	rs10927394	G	T	0.019	-0.232	0.051	7.02e-06	0.0456312	0.137688	0.740335
Faecalibacterium	rs2835874	T	C	0.035	-0.087	0.02	7.54e-06	-0.0501507	0.101006	0.619534
Family XIIIAD (3011 group)	rs62200412	C	T	0.262	-0.08	0.016	5.8e-07	-0.000307849	0.0436937	0.994378
Family XIIIAD (3011 group)	rs16840310	A	G	0.429	-0.061	0.012	6.75e-07	0.0581372	0.038673	0.132761
Family XIIIAD (3011 group)	rs72730932	C	A	0.094	-0.09	0.018	6.89e-07	0.122471	0.0647193	0.0584467
Family XIIIAD (3011 group)	rs12812672	T	C	0.072	-0.096	0.021	2.56e-06	0.0459618	0.0735864	0.532237
Family XIIIAD (3011 group)	rs62029761	A	G	0.058	0.129	0.028	3.89e-06	0.0351923	0.0832279	0.672411
Family XIIIAD (3011 group)	rs16940167	C	T	0.191	0.073	0.016	3.91e-06	-0.04171	0.0482736	0.387569
Family XIIIAD (3011 group)	rs17156849	G	A	0.059	-0.113	0.025	4.19e-06	-0.107283	0.0801099	0.180507
Family XIIIAD (3011 group)	rs11126423	C	T	0.094	0.09	0.02	5.91e-06	0.122677	0.0666569	0.0657068
Family XIIIAD (3011 group)	rs149302	T	C	0.232	-0.065	0.014	7.48e-06	-0.000659589	0.0450464	0.988317
Family XIIIAD (3011 group)	rs739451	C	T	0.206	0.065	0.015	7.88e-06	-0.00229186	0.046654	0.96082
Family XIIIAD (3011 group)	rs9837139	A	G	0.085	0.108	0.024	8.71e-06	-0.0250913	0.0684034	0.713758
Family XIIIAD (3011 group)	rs9276029	A	G	0.194	-0.081	0.019	8.93e-06	0.026534	0.047787	0.578719
Family XIIIAD (3011 group)	rs11736617	G	A	0.055	-0.076	0.017	9.02e-06	0.150343	0.0828817	0.0696851
Family XIII (UCG001)	rs12049454	T	C	0.396	-0.065	0.013	1.17e-06	0.028111	0.0389314	0.470255
Family XIII (UCG001)	rs1426266	T	C	0.272	-0.067	0.014	1.25e-06	-0.00965123	0.0426693	0.821056
Family XIII (UCG001)	rs7119679	G	A	0.241	-0.081	0.017	3.52e-06	0.029156	0.0446826	0.51407
Family XIII (UCG001)	rs76463770	A	G	0.03	0.193	0.042	3.77e-06	-0.164133	0.108704	0.131067
Family XIII (UCG001)	rs62414802	C	T	0.25	-0.061	0.013	4.29e-06	-0.0269158	0.0439573	0.540329
Family XIII (UCG001)	rs3842897	G	A	0.089	-0.113	0.024	5.2e-06	-0.000108346	0.0671238	0.998712
Family XIII (UCG001)	rs112362903	A	G	0.034	-0.149	0.033	7.88e-06	-0.0892459	0.105651	0.398267
Family XIII (UCG001)	rs8076666	A	G	0.12	0.089	0.02	8.02e-06	-0.0569329	0.0584104	0.329707
Flavonifractor	rs12030302	A	G	0.471	-0.069	0.014	5.61e-07	0.0273934	0.0379882	0.470847
Flavonifractor	rs806808	T	C	0.441	0.067	0.014	1.18e-06	-0.0604126	0.0383432	0.115124
Flavonifractor	rs34066017	A	G	0.204	0.076	0.016	1.52e-06	0.021317	0.047025	0.650324
Flavonifractor	rs11811696	T	C	0.082	-0.116	0.024	2.07e-06	-0.138386	0.0695809	0.0467186
Fusicatenibacter	rs4378146	A	C	0.255	-0.062	0.013	7.2e-07	-0.0211917	0.0436954	0.627687
Fusicatenibacter	rs704418	T	C	0.131	0.074	0.015	7.77e-07	0.111121	0.057557	0.0535291
Fusicatenibacter	rs2132128	G	A	0.102	-0.077	0.016	1.08e-06	-0.00986848	0.0625385	0.874616
Fusicatenibacter	rs62353480	A	G	0.174	-0.07	0.015	1.57e-06	0.00651397	0.0505023	0.897371
Fusicatenibacter	rs2025938	G	A	0.066	-0.097	0.021	2.99e-06	-0.0272757	0.0768306	0.722582
Fusicatenibacter	rs3303	T	C	0.065	-0.095	0.02	3.94e-06	-0.0482669	0.0777501	0.534734
Fusicatenibacter	rs62187631	T	C	0.192	-0.071	0.016	4.55e-06	0.0746773	0.0481179	0.12067
Fusicatenibacter	rs8063430	T	C	0.051	-0.104	0.022	4.93e-06	0.189585	0.0868783	0.0290958
Fusicatenibacter	rs1864685	A	C	0.408	-0.049	0.011	4.96e-06	-0.0326717	0.0385878	0.397171
Fusicatenibacter	rs60254196	A	G	0.465	-0.049	0.011	5.47e-06	0.060915	0.0382157	0.11094
Fusicatenibacter	rs167879	C	T	0.148	-0.066	0.015	5.87e-06	0.0929187	0.0534486	0.0821278
Fusicatenibacter	rs6515626	G	A	0.067	0.142	0.031	7.29e-06	0.0664078	0.0755295	0.379277
Fusicatenibacter	rs9905659	G	A	0.184	-0.062	0.014	7.31e-06	-0.0334892	0.0492555	0.496563
Fusicatenibacter	rs10439674	A	G	0.202	-0.057	0.013	7.68e-06	-0.0477329	0.0470635	0.310477
Fusicatenibacter	rs8028026	A	G	0.093	-0.079	0.018	8.06e-06	0.106073	0.0647441	0.10135
Fusicatenibacter	rs73103914	A	G	0.15	-0.06	0.013	8.3e-06	-0.0240702	0.0529606	0.649474
Fusicatenibacter	rs792108	T	C	0.41	-0.051	0.011	8.5e-06	-0.0313586	0.0384679	0.414965
Fusicatenibacter	rs206581	A	G	0.218	-0.057	0.013	8.96e-06	-0.00190601	0.0461405	0.96705
Gordonibacter	rs7294633	C	T	0.273	0.129	0.025	3.44e-07	-0.0704534	0.0426408	0.0984827
Gordonibacter	rs72714787	C	A	0.132	0.181	0.038	1.43e-06	0.0288832	0.0557761	0.604569
Gordonibacter	rs322296	G	A	0.074	0.179	0.038	4.02e-06	-0.122748	0.0719217	0.08788
Gordonibacter	rs16955299	G	A	0.099	-0.196	0.043	6.37e-06	0.0375737	0.0635915	0.554614
Gordonibacter	rs3765837	T	G	0.072	-0.191	0.043	7.17e-06	-0.0733623	0.0736681	0.319324
Gordonibacter	rs768830	G	A	0.157	0.15	0.033	7.76e-06	-0.0655157	0.052591	0.212853
Gordonibacter	rs72939513	A	G	0.051	-0.214	0.049	7.98e-06	-0.0233259	0.0870475	0.788724
Gordonibacter	rs35042269	C	A	0.113	-0.18	0.04	8.11e-06	0.0518099	0.0603604	0.390703
Gordonibacter	rs13412653	A	C	0.371	0.108	0.024	8.61e-06	0.0192332	0.0391514	0.623248
Gordonibacter	rs4596722	A	G	0.501	0.103	0.023	9.06e-06	-0.00705589	0.0379163	0.852373
Haemophilus	rs9382510	C	T	0.263	-0.094	0.017	7.12e-08	-0.000192563	0.0434826	0.996467
Haemophilus	rs111582866	G	A	0.087	-0.124	0.026	1.27e-06	-0.0210515	0.0673998	0.754785
Haemophilus	rs9328464	T	C	0.447	0.072	0.015	1.42e-06	-0.0337337	0.0380825	0.375721
Haemophilus	rs78909003	T	C	0.055	-0.246	0.05	1.67e-06	0.0459626	0.082704	0.578382
Haemophilus	rs76022354	C	T	0.049	0.245	0.051	1.83e-06	0.130989	0.0872219	0.133152
Haemophilus	rs35509	G	A	0.042	0.128	0.027	2.01e-06	-0.00827153	0.0952126	0.930771
Haemophilus	rs9895850	T	C	0.044	-0.193	0.042	2.14e-06	-0.0573382	0.0922562	0.534264
Haemophilus	rs4822728	T	C	0.483	0.071	0.015	3.48e-06	0.0165036	0.0379321	0.663503
Haemophilus	rs10781340	G	A	0.125	0.095	0.02	4.32e-06	0.0187735	0.0574933	0.744021
Holdemanella	rs607782	T	C	0.391	-0.085	0.017	7.19e-07	0.0562878	0.0393545	0.152638
Holdemanella	rs73011279	T	C	0.235	-0.096	0.02	1.36e-06	0.0515034	0.0452062	0.254578
Holdemanella	rs75764681	T	C	0.045	-0.283	0.06	1.94e-06	0.0329055	0.0926713	0.722532
Holdemanella	rs4541991	T	C	0.323	-0.093	0.019	2.1e-06	0.0659919	0.0404684	0.102953
Holdemanella	rs8113760	G	A	0.311	0.079	0.017	4.62e-06	0.00188974	0.0410815	0.963311
Holdemanella	rs12513188	G	A	0.27	0.09	0.02	4.65e-06	0.0249972	0.0428684	0.559816
Holdemanella	rs34187114	C	A	0.111	-0.105	0.023	5.13e-06	-0.0575685	0.0596443	0.334446
Holdemanella	rs62113381	T	C	0.131	-0.105	0.023	5.54e-06	0.0410053	0.0560689	0.464574
Holdemanella	rs35228298	G	A	0.16	0.093	0.02	7.3e-06	0.0385691	0.0519994	0.458256
Holdemanella	rs1926302	G	A	0.226	-0.108	0.023	7.5e-06	0.0967755	0.0456842	0.0341452
Holdemanella	rs17586763	T	C	0.051	-0.227	0.051	7.72e-06	0.131931	0.0854358	0.122536
Holdemania	rs1867876	T	C	0.298	0.084	0.016	2.74e-07	-0.0552908	0.0413474	0.181148
Holdemania	rs9500080	C	T	0.172	0.093	0.018	4.09e-07	0.0742911	0.0502539	0.139323
Holdemania	rs77293403	A	G	0.035	0.165	0.034	1.77e-06	0.000797233	0.102225	0.993777
Holdemania	rs116500994	G	T	0.047	-0.138	0.029	2.34e-06	0.142864	0.0899621	0.112276
Holdemania	rs111745969	A	G	0.136	0.121	0.027	3.71e-06	0.0649151	0.0555994	0.242989
Holdemania	rs9529719	T	C	0.323	0.074	0.016	5.97e-06	-0.0313021	0.0404401	0.43891
Holdemania	rs80149660	C	T	0.043	-0.233	0.052	6.04e-06	-0.0309579	0.0913087	0.734575
Holdemania	rs11080063	G	A	0.406	-0.067	0.015	6.67e-06	0.0267233	0.0385997	0.488737
Holdemania	rs4146507	C	T	0.243	0.079	0.018	7.23e-06	-0.0782717	0.0442897	0.0771845
Holdemania	rs73139538	G	A	0.03	-0.149	0.033	7.77e-06	-0.0309244	0.113458	0.78519
Holdemania	rs967319	T	C	0.24	0.079	0.018	8.38e-06	-0.0391654	0.0444648	0.378416
Holdemania	rs10885477	T	C	0.05	-0.135	0.03	8.6e-06	-0.0106225	0.086263	0.901995
Holdemania	rs113593397	A	G	0.097	-0.129	0.028	9.36e-06	0.00419908	0.0643322	0.947958
Holdemania	rs12701617	A	G	0.464	-0.066	0.015	9.52e-06	-0.0289182	0.0380766	0.447569
Howardella	rs17167098	G	A	0.137	-0.169	0.035	1.12e-06	-0.0401743	0.0552579	0.467207
Howardella	rs1484873	A	G	0.154	-0.228	0.046	2.56e-06	-0.0608691	0.0530459	0.251184
Howardella	rs609430	T	G	0.35	-0.112	0.024	3.34e-06	0.028243	0.0398775	0.478793
Howardella	rs672217	G	A	0.199	0.164	0.035	3.52e-06	-0.0435068	0.0478882	0.36361
Howardella	rs12452946	A	G	0.498	-0.106	0.023	3.8e-06	0.014352	0.0378882	0.704839
Howardella	rs36081916	T	C	0.089	-0.181	0.04	4.7e-06	-0.109589	0.0680905	0.107515
Howardella	rs10048062	C	T	0.089	-0.147	0.034	8.59e-06	-0.00872551	0.0666479	0.895839
Howardella	rs3791893	A	G	0.142	0.147	0.034	9.5e-06	0.011002	0.0546499	0.84045
Howardella	rs2154047	C	A	0.088	-0.193	0.042	9.97e-06	-0.0294095	0.0665135	0.658374
Hungatella	rs13128780	T	C	0.187	-0.15	0.031	1.75e-06	0.101083	0.0483185	0.0364368
Hungatella	rs72759041	G	T	0.208	-0.126	0.028	3.86e-06	0.0552812	0.0468873	0.238389
Hungatella	rs17092615	G	A	0.137	0.152	0.034	7.38e-06	0.0699924	0.054984	0.203032
Hungatella	rs10044993	C	A	0.085	0.14	0.032	8.07e-06	-0.0991061	0.0685667	0.148347
Hungatella	rs13249325	T	G	0.47	-0.1	0.023	9.69e-06	0.00757833	0.0379749	0.841824
Intestinibacter	rs10805326	G	A	0.294	0.078	0.014	3.55e-08	-0.106687	0.412104	0.795724
Intestinibacter	rs4327025	G	A	0.185	-0.081	0.015	1.64e-07	-0.018572	0.04869	0.702881
Intestinibacter	rs16938435	T	C	0.097	-0.112	0.024	1.8e-06	-0.00485919	0.0640792	0.939554
Intestinibacter	rs478972	T	C	0.092	-0.143	0.03	1.82e-06	0.0501404	0.0658535	0.446422
Intestinibacter	rs6875660	C	T	0.061	0.089	0.019	3.06e-06	-0.0492502	0.0794213	0.535183
Intestinibacter	rs2702387	A	G	0.405	0.061	0.013	4.26e-06	0.0221797	0.0386231	0.565791
Intestinibacter	rs12449107	T	C	0.045	-0.147	0.032	5.26e-06	-0.0625426	0.089935	0.486793
Intestinibacter	rs11109097	C	T	0.492	0.062	0.014	5.49e-06	-0.0306264	0.0381918	0.422604
Intestinibacter	rs447950	A	G	0.376	0.063	0.014	5.64e-06	0.0485973	0.0392377	0.215518
Intestinibacter	rs9348442	C	T	0.126	0.099	0.022	6.26e-06	-0.0818475	0.0574715	0.154406
Intestinibacter	rs6062862	A	G	0.083	0.092	0.02	6.68e-06	0.0730696	0.0690764	0.290143
Intestinibacter	rs2098844	C	T	0.378	-0.058	0.013	6.79e-06	0.0334716	0.0393454	0.394929
Intestinibacter	rs62430350	T	C	0.037	0.151	0.035	6.84e-06	-0.0138109	0.100029	0.890186
Intestinibacter	rs893394	G	A	0.453	0.058	0.013	7.85e-06	0.0146715	0.0384424	0.702721
Intestinibacter	rs68093214	C	T	0.241	0.066	0.015	9.26e-06	-0.00728732	0.0443174	0.869389
Intestinimonas	rs12226153	A	G	0.014	-0.151	0.031	5.12e-07	0.0878101	0.159926	0.58296
Intestinimonas	rs11258178	A	G	0.491	0.066	0.013	6.98e-07	-0.0416138	0.0380062	0.273551
Intestinimonas	rs716604	A	G	0.23	0.082	0.017	8.57e-07	0.0128911	0.0447563	0.773325
Intestinimonas	rs4784055	T	C	0.05	-0.175	0.039	8.72e-07	0.10897	0.0874752	0.212867
Intestinimonas	rs2930225	G	T	0.233	0.073	0.015	1.35e-06	-0.0476078	0.0448831	0.288823
Intestinimonas	rs2731794	C	T	0.035	0.121	0.026	1.92e-06	-0.104499	0.103791	0.31402
Intestinimonas	rs10262702	T	C	0.125	0.092	0.019	2.06e-06	0.0057787	0.0576606	0.92017
Intestinimonas	rs62240188	G	A	0.093	0.13	0.027	2.2e-06	0.0643827	0.0660048	0.32935
Intestinimonas	rs7170984	T	C	0.282	-0.066	0.014	2.98e-06	0.065459	0.0422606	0.121397
Intestinimonas	rs1859797	G	A	0.548	0.06	0.013	4.12e-06	-0.0744699	0.0381333	0.0508335
Intestinimonas	rs72982915	C	T	0.057	0.183	0.04	4.91e-06	-0.0239648	0.0819615	0.769988
Intestinimonas	rs17067892	C	T	0.088	0.107	0.025	6.38e-06	0.0177682	0.0672086	0.791493
Intestinimonas	rs4113676	A	C	0.015	-0.219	0.049	7.42e-06	-0.100382	0.167681	0.549407
Intestinimonas	rs2276760	A	G	0.24	-0.069	0.015	7.84e-06	0.0368441	0.0443263	0.405861
Intestinimonas	rs6934519	C	T	0.256	0.069	0.015	8.57e-06	-0.0136034	0.0433169	0.753487
Intestinimonas	rs9823439	T	C	0.462	-0.058	0.013	9.86e-06	0.017959	0.0381966	0.638231
Lachnoclostridium	rs6112314	A	C	0.332	-0.056	0.011	2.43e-07	-0.039135	0.0401977	0.330273
Lachnoclostridium	rs62285313	A	G	0.098	0.086	0.018	1.58e-06	0.0484346	0.064283	0.451174
Lachnoclostridium	rs615997	T	C	0.511	0.051	0.011	2.03e-06	0.0346519	0.0378512	0.35994
Lachnoclostridium	rs78068103	A	G	0.117	0.089	0.019	3.67e-06	-0.0643889	0.0594358	0.27866
Lachnoclostridium	rs789029	C	T	0.141	-0.064	0.014	3.75e-06	-0.0193452	0.0543136	0.721709
Lachnoclostridium	rs72829893	G	T	0.103	0.117	0.027	5.58e-06	-0.0118903	0.0624327	0.848956
Lachnoclostridium	rs1997204	T	C	0.045	-0.108	0.024	5.97e-06	-0.207808	0.0920549	0.0239811
Lachnoclostridium	rs1031599	G	T	0.064	-0.079	0.018	6.31e-06	-0.0312056	0.0771078	0.685698
Lachnoclostridium	rs3821998	C	A	0.104	-0.086	0.019	6.72e-06	-0.0287732	0.0621496	0.64339
Lachnoclostridium	rs2385421	A	G	0.12	0.075	0.018	7.14e-06	-0.0022389	0.0588376	0.969646
Lachnoclostridium	rs12566975	T	C	0.453	-0.047	0.011	9.57e-06	-0.00536703	0.0380563	0.887847
Lachnoclostridium	rs1528479	G	A	0.375	-0.05	0.011	9.64e-06	-0.038154	0.0391758	0.330099
Lachnospira	rs13157098	A	G	0.163	-0.077	0.016	5.99e-07	-0.0839439	0.0513807	0.102309
Lachnospira	rs4923324	G	A	0.161	-0.062	0.013	2.44e-06	-0.00436621	0.0514614	0.932385
Lachnospira	rs4686798	T	C	0.362	0.053	0.011	2.74e-06	-0.0258978	0.0393804	0.510775
Lachnospira	rs56791201	T	C	0.362	0.052	0.011	2.93e-06	0.0163661	0.0394987	0.678622
Lachnospira	rs159484	G	A	0.073	0.079	0.018	6.68e-06	-0.0126468	0.0731791	0.862793
Lachnospira	rs2520509	A	G	0.291	0.052	0.012	7.42e-06	-0.019272	0.0417851	0.644643
Lachnospiraceae (FCS020 group)	rs7249113	G	A	0.3	0.068	0.013	3.72e-07	-0.041962	0.0416619	0.313838
Lachnospiraceae (FCS020 group)	rs9788306	C	T	0.288	-0.063	0.013	1.39e-06	0.0273815	0.0421127	0.515566
Lachnospiraceae (FCS020 group)	rs1363769	T	C	0.032	-0.201	0.045	1.58e-06	0.0790276	0.1077	0.463086
Lachnospiraceae (FCS020 group)	rs72793667	A	G	0.04	-0.117	0.025	1.63e-06	-0.004303	0.0963576	0.964381
Lachnospiraceae (FCS020 group)	rs35035870	T	C	0.04	-0.191	0.041	2.62e-06	-0.216236	0.0985447	0.0282143
Lachnospiraceae (FCS020 group)	rs10093861	G	A	0.407	-0.057	0.012	3.06e-06	0.055715	0.0386183	0.149102
Lachnospiraceae (FCS020 group)	rs2862811	T	C	0.301	0.056	0.012	3.92e-06	-0.0109514	0.0412767	0.790764
Lachnospiraceae (FCS020 group)	rs2322265	C	T	0.267	-0.067	0.014	5.21e-06	0.126389	0.0421385	0.00270533
Lachnospiraceae (FCS020 group)	rs1254846	G	A	0.145	0.106	0.023	5.6e-06	-0.0174631	0.0542095	0.747346
Lachnospiraceae (FCS020 group)	rs3999074	G	T	0.493	-0.055	0.012	6.55e-06	-0.0262144	0.0381059	0.491494
Lachnospiraceae (FCS020 group)	rs9308097	A	G	0.494	0.055	0.012	7.47e-06	-0.0634903	0.0378279	0.0932696
Lachnospiraceae (FCS020 group)	rs4452603	T	G	0.272	0.06	0.014	8.98e-06	0.0436771	0.0429586	0.309285
Lachnospiraceae (NC2004 group)	rs6116753	G	A	0.178	0.099	0.021	2.92e-06	0.0395888	0.0492718	0.421697
Lachnospiraceae (NC2004 group)	rs12127733	G	A	0.179	0.115	0.025	3.11e-06	-0.00203411	0.0494289	0.967175
Lachnospiraceae (NC2004 group)	rs3756315	A	G	0.297	-0.088	0.019	3.33e-06	0.0444166	0.0414009	0.283342
Lachnospiraceae (NC2004 group)	rs17067076	G	A	0.115	-0.155	0.035	5.61e-06	0.0262923	0.0591377	0.656614
Lachnospiraceae (NC2004 group)	rs12863463	G	A	0.077	-0.156	0.035	6.04e-06	-0.00750138	0.0709135	0.915755
Lachnospiraceae (NC2004 group)	rs1928659	T	C	0.202	0.103	0.023	6.17e-06	0.0352651	0.047253	0.455484
Lachnospiraceae (NC2004 group)	rs1929743	T	C	0.336	0.084	0.019	9.06e-06	-0.0499647	0.039959	0.211153
Lachnospiraceae (NC2004 group)	rs117467633	T	C	0.04	-0.17	0.038	9.13e-06	0.0541723	0.0980611	0.580651
Lachnospiraceae (NC2004 group)	rs12208226	C	A	0.107	-0.155	0.034	9.75e-06	-0.129268	0.062616	0.0389745
Lachnospiraceae (ND3007 group)	rs9932954	A	G	0.334	-0.056	0.012	1.25e-06	-0.0146932	0.0401713	0.714541
Lachnospiraceae (ND3007 group)	rs2861203	G	A	0.302	0.057	0.013	7.37e-06	0.0558864	0.0415446	0.178556
Lachnospiraceae (ND3007 group)	rs72776675	T	C	0.172	-0.065	0.015	8.72e-06	-0.0220446	0.050984	0.665463
Lachnospiraceae (NK4A136 group)	rs954878	A	G	0.373	-0.052	0.011	1.78e-06	-0.0446223	0.0392233	0.255268
Lachnospiraceae (NK4A136 group)	rs160061	A	G	0.519	0.051	0.011	2.12e-06	0.0277678	0.0379892	0.464816
Lachnospiraceae (NK4A136 group)	rs68104925	T	C	0.305	-0.055	0.012	2.37e-06	-0.000220859	0.0411432	0.995717
Lachnospiraceae (NK4A136 group)	rs7616165	G	T	0.025	-0.231	0.048	2.77e-06	-0.0395898	0.120105	0.741682
Lachnospiraceae (NK4A136 group)	rs76193507	A	G	0.086	-0.23	0.05	2.93e-06	-0.0613378	0.0680609	0.367472
Lachnospiraceae (NK4A136 group)	rs7832116	A	G	0.129	-0.071	0.015	3.57e-06	0.134446	0.0569698	0.0182772
Lachnospiraceae (NK4A136 group)	rs73044693	A	G	0.071	-0.108	0.023	3.57e-06	-0.0902481	0.0747391	0.227236
Lachnospiraceae (NK4A136 group)	rs11263806	A	G	0.343	-0.052	0.012	5.07e-06	0.0671577	0.0400538	0.093603
Lachnospiraceae (NK4A136 group)	rs7073658	T	G	0.485	-0.05	0.011	5.27e-06	-0.0522754	0.0379974	0.168895
Lachnospiraceae (NK4A136 group)	rs2880566	T	C	0.148	0.06	0.013	5.61e-06	0.00478039	0.0535376	0.928851
Lachnospiraceae (NK4A136 group)	rs12611395	A	G	0.106	-0.09	0.02	5.83e-06	0.0127556	0.0617274	0.836288
Lachnospiraceae (NK4A136 group)	rs4955932	T	C	0.388	-0.049	0.011	7.05e-06	-0.0382346	0.0391247	0.328445
Lachnospiraceae (NK4A136 group)	rs10952110	G	T	0.445	0.049	0.011	9.08e-06	0.0518973	0.0383007	0.175419
Lachnospiraceae (NK4A136 group)	rs28540839	A	C	0.475	0.051	0.011	9.34e-06	0.0689189	0.0379731	0.0695328
Lachnospiraceae (NK4A136 group)	rs59805249	T	C	0.093	0.094	0.021	9.45e-06	0.0391666	0.0650805	0.547296
Lachnospiraceae (UCG001)	rs437876	T	C	0.355	0.078	0.014	7.17e-08	0.0529222	0.0399632	0.185412
Lachnospiraceae (UCG001)	rs985416	C	T	0.18	0.097	0.018	1.46e-07	-0.0612831	0.04925	0.213379
Lachnospiraceae (UCG001)	rs2050911	G	A	0.337	0.075	0.015	1.11e-06	-0.00931932	0.0402091	0.816716
Lachnospiraceae (UCG001)	rs573933	T	C	0.107	-0.108	0.023	3.11e-06	0.0425975	0.0614762	0.488366
Lachnospiraceae (UCG001)	rs74034332	G	A	0.062	0.168	0.038	3.33e-06	0.00490539	0.0784701	0.950154
Lachnospiraceae (UCG001)	rs78848836	A	G	0.104	-0.119	0.026	3.38e-06	-0.131785	0.0621416	0.0339461
Lachnospiraceae (UCG001)	rs9403580	C	T	0.13	0.108	0.023	3.47e-06	0.00176161	0.0564222	0.975093
Lachnospiraceae (UCG001)	rs62496417	T	G	0.215	-0.075	0.017	5.88e-06	-0.0369935	0.0459922	0.421199
Lachnospiraceae (UCG001)	rs4981345	T	C	0.329	-0.068	0.015	6.09e-06	0.000649849	0.0405215	0.987205
Lachnospiraceae (UCG001)	rs12131224	C	T	0.11	0.117	0.026	7.4e-06	-0.0665498	0.0610724	0.275851
Lachnospiraceae (UCG001)	rs2371284	T	C	0.231	-0.076	0.017	7.56e-06	0.0607017	0.0451757	0.179052
Lachnospiraceae (UCG001)	rs7341608	T	C	0.135	-0.078	0.018	9.48e-06	-0.00870335	0.0554018	0.87517
Lachnospiraceae (UCG004)	rs12747809	G	A	0.282	-0.062	0.013	8.65e-07	-0.106365	0.0412427	0.00990878
Lachnospiraceae (UCG004)	rs2882478	G	A	0.536	-0.058	0.012	1.21e-06	0.0204294	0.0380976	0.591793
Lachnospiraceae (UCG004)	rs12673420	G	A	0.499	0.055	0.012	2.98e-06	-0.0506875	0.0378792	0.180852
Lachnospiraceae (UCG004)	rs12894272	A	G	0.337	0.058	0.013	4.34e-06	-0.00331182	0.0398824	0.93382
Lachnospiraceae (UCG004)	rs11128180	A	G	0.232	0.065	0.014	4.52e-06	0.0832766	0.0448055	0.0630798
Lachnospiraceae (UCG004)	rs2444793	C	T	0.386	-0.054	0.012	4.77e-06	-0.0202072	0.0388466	0.602938
Lachnospiraceae (UCG004)	rs35182105	A	G	0.055	-0.11	0.024	4.87e-06	0.0528105	0.0835143	0.527157
Lachnospiraceae (UCG004)	rs6656451	C	T	0.47	-0.054	0.012	5.57e-06	-0.0795687	0.0379761	0.036151
Lachnospiraceae (UCG004)	rs7629954	A	G	0.045	0.108	0.024	5.77e-06	-0.18018	0.0916409	0.0492811
Lachnospiraceae (UCG004)	rs233486	A	G	0.139	-0.08	0.018	6.28e-06	-0.0030299	0.0544451	0.95562
Lachnospiraceae (UCG004)	rs2726805	A	G	0.47	0.055	0.012	6.3e-06	-0.0443238	0.0383525	0.247806
Lachnospiraceae (UCG004)	rs12072562	T	C	0.039	0.133	0.03	7.07e-06	-0.0204633	0.0971546	0.833179
Lachnospiraceae (UCG008)	rs10793103	C	T	0.45	0.097	0.018	9.35e-08	-0.00201669	0.0381166	0.957805
Lachnospiraceae (UCG008)	rs67078837	T	C	0.417	-0.085	0.017	7.68e-07	0.0295492	0.0384186	0.441811
Lachnospiraceae (UCG008)	rs10741777	T	C	0.309	-0.097	0.019	7.69e-07	-0.00414862	0.041182	0.919758
Lachnospiraceae (UCG008)	rs10801803	G	A	0.142	-0.117	0.024	1.4e-06	0.0601103	0.0542671	0.268003
Lachnospiraceae (UCG008)	rs62277846	C	T	0.191	0.102	0.021	1.59e-06	0.0268948	0.0480419	0.575602
Lachnospiraceae (UCG008)	rs955844	A	C	0.141	0.112	0.023	1.81e-06	0.00708484	0.0548863	0.897293
Lachnospiraceae (UCG008)	rs13024781	T	C	0.52	-0.08	0.017	2.29e-06	-0.0250158	0.0380147	0.510501
Lachnospiraceae (UCG008)	rs57091572	A	G	0.132	-0.11	0.024	2.86e-06	-0.0733658	0.0559771	0.18998
Lachnospiraceae (UCG008)	rs61944774	A	G	0.053	0.18	0.039	6.34e-06	0.0976852	0.0855423	0.253474
Lachnospiraceae (UCG008)	rs75356640	G	A	0.125	0.137	0.03	9.83e-06	0.0640476	0.0582043	0.271161
Lachnospiraceae (UCG010)	rs11192447	A	G	0.05	0.127	0.024	4.69e-07	-0.12724	0.0860469	0.139213
Lachnospiraceae (UCG010)	rs9981767	A	C	0.258	0.066	0.013	9.96e-07	-0.0055644	0.0434925	0.898197
Lachnospiraceae (UCG010)	rs12346653	C	T	0.209	0.066	0.014	2.7e-06	-0.0187162	0.0464791	0.687184
Lachnospiraceae (UCG010)	rs74315802	G	T	0.184	0.087	0.018	3.19e-06	-0.0445382	0.0494674	0.367931
Lachnospiraceae (UCG010)	rs10414815	T	C	0.047	0.105	0.023	4.24e-06	0.0719666	0.0912782	0.430444
Lachnospiraceae (UCG010)	rs72894957	G	A	0.023	0.222	0.049	5.68e-06	-0.205525	0.127034	0.105691
Lachnospiraceae (UCG010)	rs336138	G	T	0.115	0.078	0.017	7.48e-06	0.0105502	0.0591395	0.858413
Lachnospiraceae (UCG010)	rs4576377	A	C	0.366	-0.057	0.013	7.63e-06	-0.0307802	0.0393816	0.434456
Lachnospiraceae (UCG010)	rs17730011	G	A	0.215	-0.07	0.016	7.85e-06	0.0405181	0.0462526	0.38102
Lachnospiraceae (UCG010)	rs2833528	C	T	0.373	-0.056	0.013	9.92e-06	0.0560333	0.0391855	0.152731
Lactobacillus	rs921925	A	C	0.213	0.099	0.02	9.72e-07	0.0445923	0.0462312	0.33477
Lactobacillus	rs16861661	G	A	0.066	-0.183	0.038	1.28e-06	-0.0241061	0.0774829	0.755713
Lactobacillus	rs62314653	C	A	0.06	0.188	0.039	2.24e-06	0.0649223	0.0809413	0.4225
Lactobacillus	rs7399658	G	A	0.183	-0.107	0.022	3.12e-06	-0.0407162	0.0496583	0.412257
Lactobacillus	rs768253	T	G	0.439	-0.079	0.017	4.25e-06	0.0366249	0.0381111	0.33655
Lactobacillus	rs77478751	A	G	0.119	-0.22	0.048	7.33e-06	0.00785628	0.0592371	0.89449
Lactobacillus	rs12693845	C	T	0.41	-0.081	0.018	8.96e-06	0.0224519	0.039153	0.566348
Lactococcus	rs123059	T	C	0.218	-0.137	0.027	1.27e-06	0.0236739	0.0459239	0.606203
Lactococcus	rs10417872	T	G	0.286	0.118	0.025	1.29e-06	0.0794296	0.0419726	0.0584359
Lactococcus	rs2293361	C	T	0.054	-0.199	0.043	1.4e-06	0.175638	0.0846379	0.0379708
Lactococcus	rs4766997	C	T	0.426	0.115	0.024	2.06e-06	-0.0287037	0.0383753	0.454476
Lactococcus	rs55910161	C	T	0.113	0.146	0.031	2.36e-06	-0.0148543	0.0608471	0.807134
Lactococcus	rs6674304	C	T	0.038	0.201	0.044	6.18e-06	0.0510581	0.0983974	0.603833
Lactococcus	rs17168302	G	A	0.107	0.192	0.042	6.29e-06	-0.0272544	0.061511	0.657706
Lactococcus	rs12621813	G	A	0.265	0.108	0.024	6.61e-06	-0.0580932	0.0429307	0.175996
Marvinbryantia	rs2724813	A	G	0.237	-0.084	0.017	6.28e-07	0.0717587	0.0445892	0.107544
Marvinbryantia	rs2842896	C	T	0.587	-0.065	0.013	7.25e-07	-0.000779128	0.0386915	0.983934
Marvinbryantia	rs61884471	G	A	0.11	0.124	0.025	1.01e-06	0.0529129	0.0606302	0.382819
Marvinbryantia	rs1187983	C	T	0.104	-0.094	0.019	2.02e-06	0.0341513	0.0618935	0.581102
Marvinbryantia	rs2863363	A	G	0.244	0.063	0.014	3.11e-06	0.03658	0.0439176	0.404888
Marvinbryantia	rs72948274	A	C	0.064	-0.126	0.027	3.26e-06	0.0322687	0.077684	0.67786
Marvinbryantia	rs3125832	A	C	0.226	0.068	0.015	5.03e-06	-0.00757572	0.0454079	0.867498
Marvinbryantia	rs8006832	G	T	0.092	-0.095	0.022	6.58e-06	0.142228	0.0658551	0.030795
Marvinbryantia	rs146541147	G	A	0.033	0.119	0.027	6.86e-06	-0.102898	0.106798	0.335305
Marvinbryantia	rs11620597	T	C	0.024	0.119	0.027	7.8e-06	0.173045	0.121974	0.155987
Methanobrevibacter	rs76029318	T	C	0.063	0.223	0.045	1.08e-06	0.0264192	0.0776137	0.733559
Methanobrevibacter	rs10202904	T	G	0.409	-0.113	0.024	3.09e-06	-0.00471216	0.0386965	0.903079
Methanobrevibacter	rs894996	C	A	0.07	0.214	0.046	3.82e-06	-0.147566	0.0738459	0.0456846
Methanobrevibacter	rs1334944	T	C	0.278	0.115	0.026	7.61e-06	-0.0139635	0.042303	0.741338
Methanobrevibacter	rs6776814	T	C	0.021	-0.189	0.042	8.05e-06	0.128098	0.132484	0.333595
Methanobrevibacter	rs4802933	A	G	0.232	-0.136	0.031	9.74e-06	-0.087562	0.0451037	0.0522156
Odoribacter	rs77779484	G	A	0.061	-0.133	0.027	6.56e-07	-0.167372	0.0793487	0.0349164
Odoribacter	rs10093869	A	G	0.423	-0.058	0.013	3.67e-06	-0.0129301	0.0384305	0.736529
Odoribacter	rs28417404	A	G	0.097	-0.073	0.016	3.68e-06	0.00366004	0.0637454	0.954213
Odoribacter	rs4793970	A	G	0.364	-0.058	0.013	6.03e-06	-0.0809137	0.0394713	0.0403701
Odoribacter	rs6856150	G	A	0.123	0.088	0.019	6.06e-06	0.00211433	0.0574972	0.970666
Odoribacter	rs10423795	C	T	0.383	0.055	0.012	6.58e-06	0.0296124	0.0391543	0.449468
Odoribacter	rs74553962	T	G	0.076	0.121	0.026	9.49e-06	0.0839901	0.0723979	0.246001
Olsenella	rs62112538	C	T	0.111	-0.199	0.041	1.19e-06	0.0379259	0.0609896	0.534045
Olsenella	rs17148768	G	A	0.167	0.14	0.03	2.2e-06	-0.0461328	0.0509909	0.365611
Olsenella	rs72691585	C	A	0.135	-0.249	0.052	2.95e-06	-0.000953514	0.056057	0.986429
Olsenella	rs2759329	G	A	0.369	-0.111	0.024	3.43e-06	-0.0332643	0.0391563	0.395588
Olsenella	rs35225860	A	G	0.039	-0.224	0.048	3.87e-06	0.00585829	0.0968489	0.951766
Olsenella	rs1035588	A	G	0.373	-0.108	0.024	4.86e-06	-0.0451923	0.0393554	0.250839
Olsenella	rs7540303	C	T	0.365	0.108	0.024	5.32e-06	-0.0167081	0.0393776	0.671344
Olsenella	rs61090148	A	G	0.431	-0.105	0.023	6.44e-06	0.0709514	0.0383497	0.0642969
Olsenella	rs9460691	C	A	0.195	0.12	0.027	7.28e-06	-0.0791201	0.0484587	0.102525
Olsenella	rs8066522	G	A	0.331	-0.107	0.024	9.7e-06	0.0156746	0.0404187	0.69816
Oscillibacter	rs234108	A	G	0.396	0.075	0.015	9.16e-07	-0.00260665	0.0385909	0.946147
Oscillibacter	rs9393920	A	G	0.378	-0.074	0.015	9.92e-07	0.0411353	0.0389862	0.291369
Oscillibacter	rs11627628	T	C	0.076	0.144	0.029	1.01e-06	-0.0291929	0.0720536	0.685364
Oscillibacter	rs133832	A	C	0.282	-0.08	0.016	1.15e-06	-0.0313588	0.042262	0.458082
Oscillibacter	rs36095275	C	T	0.418	-0.075	0.016	1.4e-06	0.012507	0.0387006	0.746564
Oscillibacter	rs761240	T	G	0.051	-0.177	0.039	2.04e-06	-0.0697069	0.0892365	0.434715
Oscillibacter	rs16866406	A	G	0.153	0.099	0.021	3.08e-06	0.00820905	0.0527821	0.876406
Oscillibacter	rs4506202	A	G	0.532	-0.071	0.015	3.21e-06	0.0491323	0.0381704	0.19803
Oscillibacter	rs61883564	A	G	0.136	-0.101	0.022	3.39e-06	0.0652625	0.0555778	0.240293
Oscillibacter	rs12649930	T	G	0.101	0.122	0.026	4.09e-06	-0.176932	0.0654421	0.00685851
Oscillibacter	rs16934185	A	G	0.103	-0.13	0.028	4.38e-06	-0.0620149	0.0624696	0.320846
Oscillibacter	rs11990279	T	C	0.2	-0.082	0.018	4.94e-06	-0.0363232	0.0472375	0.441923
Oscillibacter	rs75453768	G	T	0.098	0.122	0.027	5.35e-06	0.00195266	0.0644723	0.975838
Oscillospira	rs12206468	G	A	0.078	-0.133	0.027	1.04e-06	-0.0665397	0.0709815	0.348541
Oscillospira	rs1954532	T	C	0.199	-0.083	0.018	2.27e-06	0.0270684	0.0473827	0.567815
Oscillospira	rs28889936	A	C	0.096	0.114	0.025	3.37e-06	-0.0071974	0.0643415	0.910932
Oscillospira	rs8076323	A	G	0.326	0.072	0.016	5.61e-06	-0.0129284	0.0404853	0.749471
Oscillospira	rs72866977	A	C	0.08	-0.131	0.028	5.63e-06	0.0222349	0.0710616	0.754359
Oscillospira	rs62422654	C	T	0.208	0.09	0.02	6.47e-06	0.0420302	0.0465647	0.366728
Oscillospira	rs751183	T	C	0.182	-0.077	0.017	6.85e-06	-0.0260622	0.0494045	0.597828
Oscillospira	rs12925026	T	C	0.056	0.136	0.031	9.31e-06	-0.00177294	0.083662	0.983093
Oxalobacter	rs736744	C	T	0.432	0.118	0.021	2.57e-08	-0.00779029	0.0383122	0.838872
Oxalobacter	rs4428215	G	A	0.253	0.13	0.024	7.51e-08	-0.0152771	0.0434967	0.725421
Oxalobacter	rs6000536	C	T	0.17	-0.131	0.025	2.06e-07	0.0842887	0.0507653	0.0968434
Oxalobacter	rs36057338	G	T	0.033	0.208	0.042	8.8e-07	0.0348836	0.10613	0.742392
Oxalobacter	rs12002250	A	C	0.043	0.217	0.047	1.42e-06	0.0190228	0.0945798	0.840597
Oxalobacter	rs10464997	G	A	0.185	0.138	0.029	3.3e-06	0.0713823	0.0492197	0.146981
Oxalobacter	rs1569853	T	C	0.12	-0.138	0.03	3.65e-06	-0.0468426	0.0580024	0.419321
Oxalobacter	rs11108500	A	G	0.088	-0.199	0.043	3.74e-06	-0.0820466	0.0680862	0.228188
Oxalobacter	rs6993398	G	A	0.184	0.127	0.028	7.13e-06	0.0366001	0.0490222	0.455304
Oxalobacter	rs111966731	T	C	0.086	0.213	0.047	7.3e-06	0.0192305	0.0677471	0.776521
Oxalobacter	rs3862635	C	T	0.091	-0.172	0.039	9.19e-06	-0.0128836	0.0662616	0.845835
Parabacteroides	rs60884758	C	T	0.178	-0.07	0.014	5.71e-07	0.004907	0.0495427	0.921102
Parabacteroides	rs115602804	G	A	0.107	0.103	0.022	1.93e-06	0.0394098	0.0618574	0.524055
Parabacteroides	rs4236095	G	A	0.103	0.076	0.016	1.93e-06	-0.0390447	0.0627651	0.533891
Parabacteroides	rs7298818	C	T	0.102	0.089	0.02	8.54e-06	0.0732071	0.062916	0.244599
Parabacteroides	rs6657302	T	C	0.063	-0.105	0.023	9.76e-06	-0.0554863	0.0781949	0.477958
Paraprevotella	rs2081023	A	G	0.142	-0.123	0.024	2.64e-07	0.0543009	0.0544991	0.319074
Paraprevotella	rs9602779	A	C	0.242	-0.107	0.022	6.93e-07	0.116026	0.0431582	0.00717993
Paraprevotella	rs9900242	A	G	0.343	-0.085	0.018	1.14e-06	-0.0258573	0.0398505	0.516432
Paraprevotella	rs17785622	A	G	0.039	0.248	0.052	1.93e-06	-0.0513916	0.0998798	0.606879
Paraprevotella	rs140997932	T	C	0.055	-0.162	0.035	2.11e-06	-0.0172099	0.0822727	0.834307
Paraprevotella	rs4767113	C	T	0.328	0.088	0.018	2.14e-06	-0.00153751	0.0405305	0.96974
Paraprevotella	rs4756632	G	T	0.13	-0.139	0.029	3.82e-06	0.0909963	0.0562558	0.10576
Paraprevotella	rs145020347	A	G	0.148	-0.125	0.026	4.03e-06	0.0173719	0.0537393	0.746497
Paraprevotella	rs3008582	T	C	0.194	0.106	0.023	4.36e-06	-0.016921	0.0483847	0.726549
Paraprevotella	rs3801748	G	A	0.362	0.078	0.017	5.2e-06	0.0173597	0.0394218	0.659678
Paraprevotella	rs7240324	T	G	0.246	-0.102	0.023	5.96e-06	0.0297077	0.0440003	0.499567
Paraprevotella	rs10842464	T	C	0.302	-0.076	0.017	6.6e-06	-0.048179	0.0413625	0.2441
Paraprevotella	rs17109926	A	G	0.271	-0.099	0.022	6.75e-06	-0.0849382	0.0428204	0.047301
Parasutterella	rs7572229	G	A	0.522	0.066	0.013	6.32e-07	-0.044561	0.0380905	0.242053
Parasutterella	rs10899911	A	G	0.235	-0.072	0.015	1.15e-06	-0.018987	0.0447773	0.671543
Parasutterella	rs7303158	C	T	0.448	0.065	0.013	1.33e-06	-0.059562	0.0380508	0.117506
Parasutterella	rs78383039	T	C	0.04	-0.146	0.03	1.57e-06	-0.0736277	0.0968844	0.447282
Parasutterella	rs6828768	C	T	0.468	0.064	0.013	1.78e-06	0.013511	0.0379928	0.722126
Parasutterella	rs55877868	A	C	0.1	-0.104	0.023	2.87e-06	-0.0274866	0.0629924	0.662584
Parasutterella	rs2090816	A	C	0.186	0.084	0.018	2.9e-06	0.05101	0.0494565	0.302348
Parasutterella	rs35055552	T	C	0.14	0.11	0.024	3.35e-06	0.0593448	0.0553351	0.283513
Parasutterella	rs8039785	T	G	0.512	0.062	0.013	3.62e-06	0.0394045	0.0379411	0.299005
Parasutterella	rs823424	G	A	0.254	-0.071	0.016	4.95e-06	-0.0605439	0.0435069	0.164045
Parasutterella	rs62273907	A	G	0.067	0.229	0.05	5.88e-06	-0.0646952	0.0757805	0.393261
Parasutterella	rs7311004	T	C	0.444	-0.062	0.014	5.92e-06	-0.0460299	0.0383082	0.229531
Parasutterella	rs11715853	G	A	0.295	-0.066	0.015	6.23e-06	0.0185222	0.0416859	0.656806
Parasutterella	rs6809952	G	A	0.278	-0.068	0.015	8.13e-06	0.0104938	0.0432171	0.808147
Peptococcus	rs10031059	T	C	0.236	-0.121	0.023	1.24e-07	-0.0120168	0.0446408	0.787784
Peptococcus	rs77681628	C	T	0.081	0.2	0.039	2.69e-07	0.0771156	0.06999	0.270545
Peptococcus	rs6918730	G	A	0.06	0.135	0.029	1.15e-06	-0.139086	0.0799374	0.081871
Peptococcus	rs11001941	G	A	0.087	-0.196	0.039	1.33e-06	-0.0023322	0.0675439	0.972456
Peptococcus	rs2054133	G	A	0.364	0.09	0.019	2.14e-06	-4.93128e-05	0.039817	0.999012
Peptococcus	rs7033353	T	G	0.524	0.09	0.019	2.22e-06	0.00907164	0.0380393	0.811508
Peptococcus	rs5770862	T	C	0.092	0.162	0.036	3.22e-06	0.00617426	0.0652799	0.924648
Peptococcus	rs413827	G	A	0.24	0.11	0.024	3.3e-06	0.00333778	0.0444086	0.940087
Peptococcus	rs72850165	T	C	0.077	-0.134	0.03	5.74e-06	0.0260168	0.0702641	0.711181
Peptococcus	rs36121075	A	G	0.172	-0.141	0.031	6.99e-06	-0.0227906	0.0510731	0.655428
Peptococcus	rs74592222	G	A	0.116	0.138	0.03	8.55e-06	-0.0585799	0.0591767	0.322216
Peptococcus	rs12069354	C	T	0.062	0.168	0.038	9.28e-06	0.0902568	0.0775379	0.24441
Phascolarctobacterium	rs75882962	T	C	0.126	0.097	0.019	3.19e-07	-0.0426614	0.0573968	0.457318
Phascolarctobacterium	rs56157888	A	C	0.221	0.095	0.019	1.09e-06	-0.0254172	0.0461351	0.581681
Phascolarctobacterium	rs56069061	G	A	0.067	-0.111	0.023	1.87e-06	0.0518583	0.0757639	0.493677
Phascolarctobacterium	rs12618201	A	G	0.442	0.064	0.014	3.38e-06	-0.0172838	0.0381991	0.650933
Phascolarctobacterium	rs74540770	G	A	0.08	-0.121	0.026	3.6e-06	0.0683484	0.0711413	0.336682
Phascolarctobacterium	rs1264476	T	G	0.187	0.077	0.017	4.3e-06	-0.0316353	0.0484632	0.513905
Phascolarctobacterium	rs28525131	G	A	0.048	-0.119	0.027	8.23e-06	-0.0959065	0.0893299	0.282993
Phascolarctobacterium	rs7982713	G	A	0.285	0.073	0.016	9.72e-06	-0.0105916	0.0423095	0.802327
Prevotella 7	rs57404562	C	A	0.128	0.155	0.032	6.22e-07	-0.0475971	0.0564611	0.399224
Prevotella 7	rs9959718	G	A	0.203	0.133	0.028	1.9e-06	-0.0133646	0.0470524	0.776381
Prevotella 7	rs9608249	A	G	0.112	-0.158	0.034	2.07e-06	-0.0523791	0.0599688	0.382424
Prevotella 7	rs430270	A	C	0.192	0.139	0.03	2.87e-06	0.0633491	0.048504	0.191533
Prevotella 7	rs2240542	C	T	0.266	0.121	0.026	4.84e-06	0.0194404	0.0430221	0.651363
Prevotella 7	rs2918132	C	T	0.374	-0.115	0.025	6.42e-06	0.0255112	0.039252	0.515734
Prevotella 7	rs79263163	A	C	0.202	-0.144	0.032	7.51e-06	-0.0412489	0.0473885	0.38406
Prevotella 7	rs118038478	A	G	0.069	0.206	0.047	7.85e-06	0.0438448	0.0739041	0.553002
Prevotella 7	rs12195431	T	C	0.098	0.197	0.044	8.73e-06	-0.0800629	0.0641367	0.211915
Prevotella 7	rs12124567	A	G	0.204	-0.121	0.028	9.49e-06	-0.0165374	0.0475505	0.728001
Prevotella 7	rs9426434	T	C	0.35	-0.124	0.028	9.72e-06	-0.0748137	0.0399271	0.0609635
Prevotella 9	rs111509883	T	C	0.11	0.171	0.035	1.24e-06	-0.0194801	0.0613128	0.750699
Prevotella 9	rs2683313	A	G	0.314	-0.072	0.015	1.69e-06	-0.0835848	0.0407935	0.040465
Prevotella 9	rs11685699	C	T	0.077	-0.141	0.03	2.03e-06	-0.0913573	0.0708865	0.197473
Prevotella 9	rs746764	T	C	0.215	-0.092	0.019	2.04e-06	-0.0181376	0.0462324	0.694826
Prevotella 9	rs117271932	A	G	0.056	0.208	0.044	2.82e-06	-0.0401168	0.0820212	0.624768
Prevotella 9	rs9428102	A	G	0.216	-0.078	0.018	4.62e-06	0.109423	0.0459524	0.0172556
Prevotella 9	rs1304512	G	A	0.273	0.076	0.017	5.29e-06	-0.0379803	0.0426712	0.373429
Prevotella 9	rs9613013	G	A	0.122	0.092	0.02	6.1e-06	0.0334354	0.0579129	0.56371
Prevotella 9	rs7976209	T	C	0.155	-0.087	0.02	7.28e-06	-0.0262922	0.0524614	0.61625
Prevotella 9	rs12648235	T	C	0.235	0.079	0.018	7.39e-06	-0.0282436	0.0450067	0.530304
Prevotella 9	rs2104588	T	C	0.056	0.106	0.024	8.13e-06	-0.0476531	0.0834292	0.567878
Prevotella 9	rs4968431	G	T	0.367	0.064	0.014	8.58e-06	-0.0439211	0.0396162	0.267575
Prevotella 9	rs72815774	T	C	0.06	-0.176	0.039	8.78e-06	-0.131219	0.0811443	0.105855
Prevotella 9	rs7237249	C	T	0.189	-0.082	0.018	8.93e-06	0.0865532	0.0482561	0.0728736
Prevotella 9	rs2495052	A	G	0.147	0.084	0.019	8.97e-06	-0.0965429	0.0538949	0.073242
Rikenellaceae (RC9gut group)	rs2900503	G	T	0.163	-0.172	0.033	1.55e-07	-0.0841908	0.0513855	0.101335
Rikenellaceae (RC9gut group)	rs17582787	A	G	0.165	-0.158	0.034	3.55e-06	-0.00656183	0.0507446	0.897112
Rikenellaceae (RC9gut group)	rs2998141	T	C	0.235	-0.136	0.029	4.42e-06	-0.0138506	0.0444859	0.755536
Rikenellaceae (RC9gut group)	rs80309088	G	A	0.12	0.174	0.038	4.56e-06	-0.016005	0.0579186	0.782289
Rikenellaceae (RC9gut group)	rs4717843	G	T	0.473	-0.119	0.026	4.72e-06	0.053729	0.0381222	0.15872
Rikenellaceae (RC9gut group)	rs9887954	G	A	0.409	-0.115	0.025	4.81e-06	-0.0299763	0.0386419	0.437899
Rikenellaceae (RC9gut group)	rs4270579	G	A	0.326	-0.118	0.027	5.46e-06	0.0408716	0.0405277	0.313221
Rikenellaceae (RC9gut group)	rs12501673	A	G	0.275	0.116	0.026	6.29e-06	0.0440224	0.0428171	0.303879
Rikenellaceae (RC9gut group)	rs17032291	T	C	0.126	-0.17	0.037	6.61e-06	0.0321067	0.0576309	0.577453
Rikenellaceae (RC9gut group)	rs7712231	A	G	0.133	0.156	0.035	7.97e-06	-0.092901	0.055952	0.0968412
Rikenellaceae (RC9gut group)	rs2074881	T	C	0.131	-0.142	0.032	9.45e-06	-0.0731908	0.0563938	0.194338
Romboutsia	rs61841503	G	A	0.129	0.093	0.017	4e-08	-0.0121312	0.0564503	0.829845
Romboutsia	rs10279978	A	G	0.31	-0.062	0.013	1.17e-06	0.0353888	0.0410318	0.388428
Romboutsia	rs62504452	A	G	0.139	-0.071	0.016	4.66e-06	-0.000940103	0.054626	0.986269
Romboutsia	rs75200530	T	G	0.029	-0.191	0.042	5.07e-06	-0.0901992	0.110929	0.416147
Romboutsia	rs16843578	C	T	0.053	-0.088	0.02	5.08e-06	0.018384	0.0851962	0.829156
Romboutsia	rs9567264	C	T	0.337	0.058	0.013	5.76e-06	0.0325853	0.0401562	0.417099
Romboutsia	rs34302036	A	G	0.421	0.055	0.012	5.88e-06	0.0162552	0.0384858	0.672757
Romboutsia	rs11221428	T	C	0.227	-0.073	0.016	6.49e-06	0.0195575	0.04512	0.664684
Romboutsia	rs75987356	G	A	0.08	-0.13	0.028	6.71e-06	0.0796893	0.0712623	0.263459
Romboutsia	rs7109293	A	G	0.116	0.092	0.021	6.98e-06	0.0298128	0.0599568	0.619022
Romboutsia	rs77702691	A	G	0.089	-0.094	0.021	7.37e-06	0.00895786	0.0671862	0.893933
Romboutsia	rs28603357	T	C	0.02	-0.215	0.047	8.52e-06	0.0771479	0.13731	0.574217
Romboutsia	rs9389266	T	G	0.175	0.072	0.016	9.38e-06	0.0862985	0.0497486	0.0827961
Roseburia	rs2160994	T	C	0.335	0.055	0.011	9.7e-07	0.0151261	0.0400806	0.705883
Roseburia	rs6930661	C	T	0.061	-0.096	0.02	2.48e-06	-0.0292165	0.0795456	0.7134
Roseburia	rs16910295	T	C	0.055	-0.098	0.021	2.91e-06	-0.0479972	0.0835298	0.565554
Roseburia	rs6445851	G	A	0.372	-0.05	0.011	3.53e-06	0.0544556	0.0391634	0.164385
Roseburia	rs2943022	T	C	0.583	0.049	0.011	4.11e-06	0.0133506	0.0385118	0.728843
Roseburia	rs9300744	C	T	0.178	-0.059	0.013	4.75e-06	0.00907477	0.049632	0.854923
Roseburia	rs329182	T	C	0.159	0.069	0.015	5.9e-06	0.0322523	0.0515838	0.531812
Roseburia	rs12740451	T	C	0.135	0.07	0.015	7.34e-06	0.0969569	0.0555179	0.0807402
Roseburia	rs75326254	C	T	0.059	-0.105	0.023	7.5e-06	0.0634206	0.0792621	0.423631
Roseburia	rs302266	T	C	0.127	-0.078	0.017	8.13e-06	0.0704749	0.0571253	0.217319
Roseburia	rs57466170	C	T	0.075	0.074	0.017	8.3e-06	-0.120216	0.0722903	0.0963208
Roseburia	rs147990086	A	G	0.183	-0.058	0.013	8.93e-06	0.058082	0.0497246	0.242777
Roseburia	rs78753150	A	C	0.1	0.097	0.021	9.98e-06	-0.163014	0.0634036	0.0101389
Roseburia	rs55858165	A	C	0.038	0.179	0.04	9.99e-06	0.00442711	0.100124	0.964732
Ruminiclostridium 5	rs79968837	A	G	0.051	-0.095	0.019	1.15e-06	0.153271	0.0861016	0.0750568
Ruminiclostridium 5	rs2482038	C	A	0.403	0.052	0.011	1.7e-06	-0.348322	0.585582	0.551957
Ruminiclostridium 5	rs10827477	A	G	0.353	-0.055	0.012	2.19e-06	-0.0358985	0.0397878	0.366924
Ruminiclostridium 5	rs6121460	G	A	0.082	0.093	0.02	2.64e-06	-0.0337147	0.0691263	0.625743
Ruminiclostridium 5	rs1492620	T	C	0.13	-0.083	0.018	3.53e-06	-0.0442087	0.0570358	0.438277
Ruminiclostridium 5	rs113753996	T	C	0.182	0.082	0.017	3.99e-06	0.0390583	0.0490927	0.426262
Ruminiclostridium 5	rs2791343	T	C	0.398	0.052	0.011	5.54e-06	-0.00930806	0.038592	0.809407
Ruminiclostridium 5	rs8053158	A	G	0.122	-0.074	0.016	5.9e-06	-0.0101219	0.0580002	0.861461
Ruminiclostridium 5	rs2833828	G	A	0.412	0.049	0.011	6.82e-06	-0.0433099	0.0385413	0.26113
Ruminiclostridium 5	rs4955951	A	G	0.117	-0.071	0.017	9.96e-06	-0.0215674	0.0591223	0.715267
Ruminiclostridium 6	rs71414120	T	G	0.051	0.201	0.041	1.08e-06	0.0182195	0.0852198	0.830708
Ruminiclostridium 6	rs61060922	T	G	0.033	0.159	0.032	1.09e-06	-0.0791454	0.107565	0.461859
Ruminiclostridium 6	rs77193512	A	G	0.248	0.074	0.015	1.3e-06	0.0356261	0.0439806	0.417916
Ruminiclostridium 6	rs79968172	G	A	0.059	0.116	0.024	1.66e-06	-0.0691378	0.0797637	0.386061
Ruminiclostridium 6	rs663262	T	C	0.034	-0.135	0.031	3.39e-06	-0.0876192	0.105956	0.408271
Ruminiclostridium 6	rs11992182	A	C	0.222	0.063	0.014	4.65e-06	0.0460847	0.0456808	0.31305
Ruminiclostridium 6	rs72991535	T	G	0.035	0.136	0.03	4.95e-06	0.0502425	0.104154	0.629531
Ruminiclostridium 6	rs73176030	T	C	0.273	0.059	0.013	7.29e-06	0.0461751	0.0424823	0.27707
Ruminiclostridium 6	rs792058	G	A	0.437	0.055	0.013	8.58e-06	0.000908886	0.0386357	0.981232
Ruminiclostridium 6	rs35362464	C	A	0.14	0.072	0.017	8.99e-06	0.0188775	0.0545613	0.729352
Ruminiclostridium 6	rs116969552	A	G	0.028	-0.167	0.038	9.16e-06	0.0766488	0.113629	0.49996
Ruminiclostridium 6	rs67479537	T	C	0.048	0.119	0.026	9.3e-06	-0.0629274	0.0899974	0.484419
Ruminiclostridium 9	rs918449	A	G	0.072	-0.095	0.02	2.56e-06	-0.0684143	0.073854	0.354267
Ruminiclostridium 9	rs9522712	T	C	0.149	0.07	0.015	4.66e-06	0.0533758	0.0537045	0.320282
Ruminiclostridium 9	rs6082461	A	C	0.204	0.059	0.013	4.87e-06	0.0428062	0.0469318	0.36172
Ruminiclostridium 9	rs7137760	C	T	0.462	0.051	0.011	7.07e-06	-0.00514812	0.0381637	0.892694
Ruminiclostridium 9	rs78191726	T	C	0.073	0.094	0.021	7.58e-06	0.0981102	0.0725415	0.176225
Ruminiclostridium 9	rs74303178	T	C	0.315	0.053	0.012	7.92e-06	0.0825863	0.0408583	0.0432504
Ruminiclostridium 9	rs9809789	C	T	0.184	-0.072	0.016	8.72e-06	-0.0165635	0.049246	0.736612
Ruminococcaceae (NK4A214 group)	rs5994253	A	G	0.142	-0.081	0.016	2.35e-07	0.00826825	0.0545693	0.879567
Ruminococcaceae (NK4A214 group)	rs11586410	G	A	0.158	-0.086	0.017	3.66e-07	-0.0184296	0.0524025	0.725068
Ruminococcaceae (NK4A214 group)	rs136761	G	A	0.363	-0.059	0.012	8.15e-07	-0.0127523	0.0395014	0.746822
Ruminococcaceae (NK4A214 group)	rs7573569	T	C	0.06	0.108	0.023	3.23e-06	0.0704668	0.0797325	0.37681
Ruminococcaceae (NK4A214 group)	rs12642039	T	C	0.362	-0.055	0.012	3.43e-06	0.0179154	0.0393891	0.649231
Ruminococcaceae (NK4A214 group)	rs4814689	C	T	0.045	-0.108	0.023	4.55e-06	-0.014175	0.0915589	0.876965
Ruminococcaceae (NK4A214 group)	rs147475196	A	G	0.107	-0.134	0.03	4.72e-06	-0.0104092	0.0619055	0.866468
Ruminococcaceae (NK4A214 group)	rs12731	A	G	0.379	-0.053	0.012	4.87e-06	-0.0417166	0.0391157	0.286201
Ruminococcaceae (NK4A214 group)	rs35559912	T	C	0.121	-0.093	0.02	4.89e-06	0.0566867	0.0587815	0.334864
Ruminococcaceae (NK4A214 group)	rs62027366	T	C	0.203	0.062	0.014	6.58e-06	0.0297222	0.0471388	0.528352
Ruminococcaceae (NK4A214 group)	rs11241747	C	T	0.31	0.053	0.012	6.59e-06	0.0566867	0.0587815	0.334864
Ruminococcaceae (NK4A214 group)	rs13087692	T	G	0.297	0.057	0.013	8.69e-06	0.0579268	0.0414591	0.162352
Ruminococcaceae (NK4A214 group)	rs6681678	C	T	0.034	-0.1	0.024	9.05e-06	0.0223973	0.106035	0.832712
Ruminococcaceae (UCG002)	rs77564310	A	C	0.208	-0.071	0.014	3.29e-07	-0.0454244	0.0468058	0.331804
Ruminococcaceae (UCG002)	rs55793120	T	C	0.063	0.137	0.027	4.81e-07	-0.145063	0.0803862	0.071141
Ruminococcaceae (UCG002)	rs10927423	C	A	0.178	-0.071	0.015	8.5e-07	0.0164822	0.0498002	0.74067
Ruminococcaceae (UCG002)	rs7155595	C	A	0.303	0.057	0.012	1.15e-06	0.035759	0.0413925	0.387642
Ruminococcaceae (UCG002)	rs11750293	G	T	0.37	-0.058	0.012	1.76e-06	-0.0231048	0.0394232	0.557829
Ruminococcaceae (UCG002)	rs7120052	A	C	0.189	0.062	0.014	1.97e-06	-0.00674918	0.0483313	0.888941
Ruminococcaceae (UCG002)	rs116974815	C	A	0.07	-0.19	0.04	2.03e-06	-0.0019792	0.0747585	0.978879
Ruminococcaceae (UCG002)	rs10916131	C	T	0.162	-0.069	0.015	2.87e-06	-0.0041714	0.0515555	0.935513
Ruminococcaceae (UCG002)	rs12463378	A	G	0.302	-0.052	0.011	2.96e-06	-0.0295647	0.0412538	0.473587
Ruminococcaceae (UCG002)	rs76847269	A	G	0.025	0.164	0.036	5.17e-06	0.0786548	0.119938	0.511954
Ruminococcaceae (UCG002)	rs882348	A	G	0.117	-0.08	0.018	5.45e-06	-0.160053	0.0608277	0.00850707
Ruminococcaceae (UCG002)	rs11607472	A	G	0.068	-0.078	0.018	7.19e-06	8.00318e-05	0.0753389	0.999152
Ruminococcaceae (UCG002)	rs57079348	T	G	0.057	-0.077	0.017	7.22e-06	0.0706989	0.0814275	0.385261
Ruminococcaceae (UCG002)	rs10964441	G	A	0.104	-0.149	0.034	7.45e-06	-0.0395194	0.0620711	0.524333
Ruminococcaceae (UCG002)	rs113147300	A	G	0.138	-0.076	0.016	7.69e-06	0.00310213	0.05549	0.955418
Ruminococcaceae (UCG002)	rs6542556	A	G	0.381	0.051	0.011	7.86e-06	0.0280207	0.0390087	0.472561
Ruminococcaceae (UCG002)	rs7249614	A	G	0.389	-0.049	0.011	9.07e-06	-0.0648488	0.0392261	0.0982902
Ruminococcaceae (UCG002)	rs15256	C	T	0.117	0.073	0.017	9.46e-06	-0.00159096	0.0592028	0.978561
Ruminococcaceae (UCG002)	rs6793778	C	T	0.259	-0.056	0.013	9.81e-06	-0.0268217	0.0431353	0.534071
Ruminococcaceae (UCG003)	rs73341549	T	C	0.057	-0.17	0.032	1.51e-07	-0.100536	0.0822907	0.221815
Ruminococcaceae (UCG003)	rs6759615	A	G	0.098	0.103	0.02	7.86e-07	0.0652836	0.0640062	0.307749
Ruminococcaceae (UCG003)	rs11613919	G	T	0.221	0.073	0.016	1.63e-06	0.031991	0.0459307	0.486113
Ruminococcaceae (UCG003)	rs11243416	T	C	0.07	-0.093	0.019	1.67e-06	0.0215743	0.0739756	0.770561
Ruminococcaceae (UCG003)	rs16959793	A	C	0.416	-0.063	0.013	2.22e-06	0.0501078	0.0386103	0.194361
Ruminococcaceae (UCG003)	rs4452755	A	C	0.339	-0.063	0.013	3.29e-06	-0.0338013	0.0401518	0.399879
Ruminococcaceae (UCG003)	rs10490280	C	T	0.189	-0.067	0.014	4.16e-06	0.0242278	0.0486921	0.618787
Ruminococcaceae (UCG003)	rs3013089	G	A	0.375	-0.055	0.012	4.38e-06	0.00376689	0.0392843	0.92361
Ruminococcaceae (UCG003)	rs4532474	G	A	0.163	0.077	0.017	4.82e-06	-0.0672342	0.0510148	0.187526
Ruminococcaceae (UCG003)	rs2523124	T	C	0.402	-0.055	0.012	5.78e-06	-0.0380022	0.0385468	0.324197
Ruminococcaceae (UCG003)	rs78720113	A	G	0.079	-0.115	0.025	7.59e-06	-0.0367932	0.0706632	0.602587
Ruminococcaceae (UCG004)	rs6769553	A	G	0.261	0.085	0.016	7.91e-08	0.063348	0.0430242	0.140918
Ruminococcaceae (UCG004)	rs12125734	G	T	0.093	0.134	0.026	2.09e-07	-0.00279699	0.0653061	0.965838
Ruminococcaceae (UCG004)	rs511258	G	A	0.186	-0.076	0.016	4.52e-06	0.0833802	0.0486304	0.0864251
Ruminococcaceae (UCG004)	rs9818949	G	T	0.203	0.086	0.019	5.39e-06	0.0286373	0.0477178	0.548413
Ruminococcaceae (UCG004)	rs872501	G	A	0.099	0.116	0.026	5.81e-06	0.0543964	0.0702598	0.438802
Ruminococcaceae (UCG004)	rs10976229	T	G	0.129	0.096	0.021	7.04e-06	-0.000470308	0.0567008	0.993382
Ruminococcaceae (UCG004)	rs7569771	A	G	0.249	-0.076	0.017	8.12e-06	-0.0286179	0.0442158	0.517482
Ruminococcaceae (UCG004)	rs2248146	T	C	0.344	0.069	0.015	8.2e-06	0.0467356	0.0397265	0.239422
Ruminococcaceae (UCG004)	rs11961899	G	A	0.278	-0.071	0.016	9.18e-06	-0.080182	0.0422256	0.0575785
Ruminococcaceae (UCG004)	rs550351	A	C	0.425	0.079	0.018	9.43e-06	0.0282101	0.0382488	0.460794
Ruminococcaceae (UCG005)	rs10950694	T	C	0.359	0.058	0.011	4.3e-07	-0.0663515	0.039499	0.0929908
Ruminococcaceae (UCG005)	rs34781347	G	A	0.071	0.189	0.039	6.05e-07	0.0745944	0.0739343	0.313009
Ruminococcaceae (UCG005)	rs12458218	T	C	0.181	0.068	0.014	2.41e-06	0.000977713	0.0493824	0.984204
Ruminococcaceae (UCG005)	rs7555878	A	G	0.247	0.059	0.013	2.81e-06	-0.0265479	0.0438853	0.54522
Ruminococcaceae (UCG005)	rs114279581	A	G	0.076	-0.147	0.032	3.22e-06	0.134331	0.071826	0.0614511
Ruminococcaceae (UCG005)	rs2893871	G	A	0.11	-0.074	0.016	3.54e-06	0.0410904	0.0607162	0.498557
Ruminococcaceae (UCG005)	rs10873449	T	C	0.192	0.065	0.014	4.11e-06	-0.0464059	0.0481877	0.335534
Ruminococcaceae (UCG005)	rs7449320	C	A	0.232	0.06	0.013	4.81e-06	-0.0209682	0.0446923	0.63895
Ruminococcaceae (UCG005)	rs72776570	C	A	0.097	0.087	0.02	5.36e-06	-0.00214435	0.0645025	0.97348
Ruminococcaceae (UCG005)	rs55793120	T	C	0.063	0.122	0.028	7.37e-06	-0.145063	0.0803862	0.071141
Ruminococcaceae (UCG005)	rs898577	T	C	0.057	-0.123	0.029	7.46e-06	0.0187698	0.0818146	0.818544
Ruminococcaceae (UCG005)	rs10937802	G	A	0.12	0.076	0.017	8.17e-06	-0.0330677	0.0581454	0.569555
Ruminococcaceae (UCG005)	rs7586445	G	A	0.13	0.078	0.018	8.81e-06	0.0212404	0.056287	0.705906
Ruminococcaceae (UCG009)	rs1550196	G	A	0.1	0.131	0.026	1.13e-06	-0.021707	0.0640842	0.734817
Ruminococcaceae (UCG009)	rs4708333	T	G	0.342	-0.084	0.017	1.56e-06	0.0110626	0.0401184	0.782741
Ruminococcaceae (UCG009)	rs2058609	A	G	0.276	0.082	0.017	3.12e-06	0.0286433	0.0422664	0.497972
Ruminococcaceae (UCG009)	rs4079028	C	T	0.24	0.092	0.02	3.28e-06	0.0167315	0.0445268	0.707092
Ruminococcaceae (UCG009)	rs12508214	C	T	0.339	-0.077	0.017	4.75e-06	0.0226835	0.0401543	0.572137
Ruminococcaceae (UCG009)	rs2192926	A	G	0.329	-0.089	0.019	4.88e-06	0.0659076	0.0405403	0.104007
Ruminococcaceae (UCG009)	rs9558661	T	C	0.204	-0.09	0.02	7.01e-06	-0.0601558	0.0476106	0.206411
Ruminococcaceae (UCG009)	rs6952765	G	A	0.317	0.073	0.017	8.13e-06	0.0352248	0.0407175	0.386981
Ruminococcaceae (UCG009)	rs758191	T	G	0.101	0.177	0.038	9.01e-06	0.0248827	0.0638567	0.696784
Ruminococcaceae (UCG009)	rs78410648	A	G	0.109	0.121	0.028	9.67e-06	0.0502935	0.0606105	0.406661
Ruminococcaceae (UCG009)	rs138460696	A	G	0.077	0.139	0.032	9.81e-06	0.00081652	0.0728829	0.991061
Ruminococcaceae (UCG010)	rs682403	A	G	0.528	-0.059	0.012	2.37e-06	0.0535675	0.0380058	0.1587
Ruminococcaceae (UCG010)	rs6958419	C	T	0.467	-0.059	0.012	2.84e-06	-0.0101165	0.0379685	0.789896
Ruminococcaceae (UCG010)	rs2820282	A	C	0.402	-0.059	0.013	2.85e-06	0.0279075	0.0388877	0.472978
Ruminococcaceae (UCG010)	rs12597105	G	A	0.189	0.067	0.014	4.87e-06	-0.000477103	0.0482609	0.992112
Ruminococcaceae (UCG010)	rs73218807	G	A	0.081	-0.166	0.037	6.43e-06	-0.0203419	0.0689295	0.767909
Ruminococcaceae (UCG010)	rs7441445	C	T	0.514	-0.057	0.013	6.8e-06	0.0880041	0.0380258	0.02065
Ruminococcaceae (UCG011)	rs1416041	A	C	0.209	-0.182	0.034	7.04e-08	-0.0583348	0.0466606	0.211229
Ruminococcaceae (UCG011)	rs12724320	C	T	0.383	-0.121	0.025	1.52e-06	0.0133411	0.038939	0.731887
Ruminococcaceae (UCG011)	rs79113084	C	T	0.109	-0.152	0.032	2.06e-06	-0.0129594	0.061658	0.833526
Ruminococcaceae (UCG011)	rs9729514	A	G	0.093	0.185	0.039	2.37e-06	0.223854	0.0683022	0.00104768
Ruminococcaceae (UCG011)	rs2729556	C	T	0.477	-0.109	0.023	3.19e-06	-0.0577045	0.0381499	0.130388
Ruminococcaceae (UCG011)	rs10274562	C	T	0.381	0.111	0.024	6.5e-06	0.0433173	0.0390228	0.266977
Ruminococcaceae (UCG011)	rs4490371	T	C	0.413	-0.112	0.025	7.75e-06	-0.0263265	0.0385789	0.494982
Ruminococcaceae (UCG013)	rs12781711	C	T	0.249	-0.066	0.012	2.55e-08	0.0955364	0.04369	0.0287654
Ruminococcaceae (UCG013)	rs12189346	G	A	0.186	0.068	0.015	1.68e-06	-0.0702055	0.0487688	0.149993
Ruminococcaceae (UCG013)	rs75088940	T	C	0.071	-0.094	0.02	2.55e-06	-0.0582268	0.0744083	0.433902
Ruminococcaceae (UCG013)	rs76973485	G	T	0.041	0.195	0.042	3.35e-06	0.0597996	0.0965151	0.535529
Ruminococcaceae (UCG013)	rs16918863	A	C	0.063	0.111	0.024	4.16e-06	-0.00517487	0.0777195	0.946913
Ruminococcaceae (UCG013)	rs12485353	G	A	0.249	-0.061	0.013	4.19e-06	0.0606934	0.043815	0.165985
Ruminococcaceae (UCG013)	rs11581881	C	T	0.236	0.066	0.014	4.73e-06	0.0469759	0.0451717	0.298368
Ruminococcaceae (UCG013)	rs4385846	G	T	0.195	0.06	0.013	6.46e-06	-0.127437	0.0464505	0.00607883
Ruminococcaceae (UCG013)	rs2730183	G	A	0.398	-0.049	0.011	8.44e-06	0.0350671	0.0388183	0.366333
Ruminococcaceae (UCG013)	rs12336782	T	C	0.078	-0.086	0.019	8.6e-06	0.0184308	0.0710314	0.79527
Ruminococcaceae (UCG013)	rs9313055	T	C	0.081	0.105	0.023	9.55e-06	0.0825431	0.0696876	0.236226
Ruminococcaceae (UCG014)	rs115777838	T	C	0.112	-0.188	0.039	4.62e-07	-0.0936816	0.0606497	0.122435
Ruminococcaceae (UCG014)	rs12638134	T	G	0.416	0.058	0.012	1.21e-06	0.0483948	0.0383047	0.20644
Ruminococcaceae (UCG014)	rs995642	C	T	0.238	0.06	0.013	1.9e-06	0.0218619	0.0446369	0.624295
Ruminococcaceae (UCG014)	rs10941294	C	T	0.054	-0.122	0.026	2.4e-06	-0.0536076	0.0833772	0.520255
Ruminococcaceae (UCG014)	rs72809222	T	C	0.212	0.067	0.014	2.41e-06	0.00977585	0.0465582	0.833691
Ruminococcaceae (UCG014)	rs56105232	G	A	0.062	0.139	0.03	2.91e-06	0.0182565	0.0811992	0.822107
Ruminococcaceae (UCG014)	rs853612	A	G	0.394	-0.053	0.012	9.75e-06	-0.00644564	0.0387057	0.86774
Ruminococcaceae (UCG014)	rs10791168	A	G	0.185	-0.066	0.015	9.76e-06	0.0399757	0.0489491	0.414112
Ruminococcaceae (UCG014)	rs34402072	C	T	0.146	-0.069	0.016	9.8e-06	0.0671227	0.0536052	0.210509
Ruminococcaceae (UCG014)	rs10495392	C	T	0.072	-0.082	0.019	9.96e-06	-0.093895	0.0734204	0.200944
Ruminococcus 1	rs7117576	A	G	0.092	0.083	0.017	6.48e-07	0.0700214	0.066352	0.291288
Ruminococcus 1	rs17781867	C	T	0.069	0.1	0.021	1.96e-06	-0.0333688	0.075191	0.657196
Ruminococcus 1	rs7583465	C	T	0.439	0.053	0.011	2.56e-06	-0.0443051	0.038024	0.243943
Ruminococcus 1	rs6493760	C	T	0.356	0.054	0.012	3.38e-06	0.0165618	0.0398519	0.677715
Ruminococcus 1	rs11783695	G	T	0.159	-0.073	0.016	4.73e-06	-0.00936202	0.0519728	0.857048
Ruminococcus 1	rs6105066	T	C	0.277	-0.061	0.013	5.06e-06	-0.000501366	0.0428059	0.990655
Ruminococcus 1	rs78613526	G	A	0.053	0.167	0.037	5.11e-06	0.217806	0.0800602	0.00651763
Ruminococcus 1	rs78572139	G	A	0.102	0.125	0.028	5.23e-06	-0.0697303	0.0628859	0.2675
Ruminococcus 1	rs10167839	A	G	0.363	0.052	0.012	8.09e-06	0.0683311	0.0395956	0.0843976
Ruminococcus 1	rs3819978	C	T	0.077	-0.115	0.026	8.74e-06	0.0458353	0.0722459	0.525797
Ruminococcus 2	rs78120384	A	G	0.093	-0.193	0.039	3.31e-07	0.0270841	0.0659756	0.681428
Ruminococcus 2	rs7635831	G	A	0.377	0.062	0.013	1.98e-06	0.0688842	0.0394517	0.0808035
Ruminococcus 2	rs12986628	C	T	0.194	0.067	0.014	2.14e-06	0.0522609	0.0478597	0.274851
Ruminococcus 2	rs2368224	T	G	0.049	0.2	0.044	3.63e-06	-0.116471	0.0881016	0.186164
Ruminococcus 2	rs75140805	T	G	0.181	0.084	0.018	3.95e-06	-0.0396417	0.0502374	0.430062
Ruminococcus 2	rs58681734	A	G	0.212	0.072	0.016	4.18e-06	0.00953919	0.0467925	0.838462
Ruminococcus 2	rs2997412	A	G	0.28	-0.057	0.012	4.22e-06	-0.0643144	0.0425712	0.130852
Ruminococcus 2	rs1819812	G	T	0.053	0.084	0.018	5.28e-06	0.102455	0.0841071	0.22317
Ruminococcus 2	rs4799823	C	T	0.187	0.084	0.018	5.4e-06	-0.0595226	0.0492906	0.227206
Ruminococcus 2	rs4400279	A	G	0.323	0.055	0.012	5.8e-06	-0.034504	0.0403807	0.392846
Ruminococcus 2	rs61791565	T	C	0.506	-0.052	0.012	6.79e-06	0.0490896	0.0380763	0.197314
Ruminococcus 2	rs2846589	G	T	0.425	0.052	0.012	7.59e-06	-0.0463267	0.0387899	0.232361
Ruminococcus 2	rs55707116	C	A	0.074	0.087	0.019	8.01e-06	-0.0318592	0.0722202	0.659112
Ruminococcus 2	rs7693984	G	A	0.044	-0.103	0.024	9.42e-06	0.0925673	0.0916171	0.312317
Ruminococcus 2	rs12406309	A	C	0.221	-0.063	0.014	9.79e-06	0.050632	0.0457644	0.26857
Ruminococcus (gauvreauii group)	rs2047242	A	G	0.23	-0.068	0.013	2.46e-07	-0.0566889	0.0449894	0.207651
Ruminococcus (gauvreauii group)	rs71386687	T	G	0.115	0.121	0.024	2.91e-07	-0.00785254	0.059774	0.895482
Ruminococcus (gauvreauii group)	rs9870933	A	G	0.397	0.062	0.013	8.49e-07	0.0181615	0.038756	0.639348
Ruminococcus (gauvreauii group)	rs1391597	C	T	0.394	0.059	0.012	1.86e-06	-0.0864501	0.0388238	0.0259657
Ruminococcus (gauvreauii group)	rs289410	G	A	0.278	-0.065	0.014	2.27e-06	0.0067066	0.0423992	0.874317
Ruminococcus (gauvreauii group)	rs10931481	G	A	0.289	0.061	0.013	3.38e-06	0.0112081	0.0418333	0.788758
Ruminococcus (gauvreauii group)	rs12539819	C	T	0.07	0.111	0.024	4.49e-06	-0.134936	0.0750216	0.0720792
Ruminococcus (gauvreauii group)	rs12079579	A	G	0.084	0.096	0.021	5.04e-06	-0.0537457	0.0683102	0.431406
Ruminococcus (gauvreauii group)	rs2166943	A	C	0.418	0.057	0.012	5.28e-06	0.0114653	0.0383977	0.765249
Ruminococcus (gauvreauii group)	rs431418	A	G	0.095	-0.095	0.021	5.54e-06	0.0330946	0.0648131	0.60962
Ruminococcus (gauvreauii group)	rs73802842	C	A	0.239	0.074	0.017	7.48e-06	-0.018553	0.0446705	0.677899
Ruminococcus (gnavus group)	rs13163520	G	A	0.185	-0.127	0.023	5.61e-08	0.0201556	0.0488945	0.680174
Ruminococcus (gnavus group)	rs2909242	C	A	0.332	-0.091	0.018	7.41e-07	-0.010756	0.0403427	0.789765
Ruminococcus (gnavus group)	rs3124783	A	G	0.129	-0.116	0.025	2.67e-06	-0.0700353	0.0564098	0.214405
Ruminococcus (gnavus group)	rs934940	A	C	0.134	-0.105	0.023	2.74e-06	-0.0113917	0.0557374	0.838055
Ruminococcus (gnavus group)	rs12136548	C	T	0.287	0.09	0.02	3.1e-06	-0.00556067	0.0418885	0.894392
Ruminococcus (gnavus group)	rs62167033	T	C	0.041	0.185	0.04	3.5e-06	0.0304509	0.0958976	0.750838
Ruminococcus (gnavus group)	rs11864644	T	C	0.116	-0.14	0.032	5.01e-06	0.00680718	0.0596205	0.909099
Ruminococcus (gnavus group)	rs78399089	T	C	0.115	0.144	0.033	6.63e-06	0.00435844	0.0597613	0.941861
Ruminococcus (gnavus group)	rs11597105	A	G	0.196	0.115	0.025	6.95e-06	0.0145209	0.0476198	0.760416
Ruminococcus (gnavus group)	rs12989336	G	A	0.279	-0.085	0.019	7.12e-06	-0.0691358	0.0423348	0.102454
Ruminococcus (gnavus group)	rs4388134	C	T	0.278	-0.09	0.02	9.12e-06	-0.00847374	0.0424748	0.841871
Ruminococcus (torques group)	rs10904297	A	G	0.022	-0.168	0.039	2.69e-06	-0.108069	0.131814	0.412299
Ruminococcus (torques group)	rs12434631	A	G	0.105	0.075	0.015	2.77e-06	-0.0693961	0.0621768	0.264375
Ruminococcus (torques group)	rs4073731	T	C	0.163	0.065	0.014	4.05e-06	0.0498685	0.0516007	0.333829
Ruminococcus (torques group)	rs77034621	T	G	0.017	-0.152	0.034	6.07e-06	-0.0777365	0.147474	0.59811
Ruminococcus (torques group)	rs1475330	T	C	0.24	0.052	0.012	8.13e-06	-0.0200922	0.0443392	0.650443
Ruminococcus (torques group)	rs10967781	C	A	0.289	0.051	0.011	8.37e-06	0.0209	0.0417195	0.616396
Sellimonas	rs2371572	A	C	0.466	0.127	0.025	4.46e-07	0.00913181	0.0381567	0.810854
Sellimonas	rs13417181	T	C	0.26	0.167	0.034	7.62e-07	0.0214662	0.0448823	0.632451
Sellimonas	rs56203279	T	C	0.335	-0.124	0.027	3.72e-06	0.0491322	0.0400441	0.219841
Sellimonas	rs2187447	A	C	0.061	0.243	0.053	3.98e-06	0.00041579	0.0791084	0.995806
Sellimonas	rs4600608	A	G	0.212	-0.137	0.03	4.95e-06	-0.00692531	0.0468387	0.882458
Sellimonas	rs553697	T	C	0.188	-0.154	0.034	6.13e-06	-0.00374949	0.0493262	0.939408
Sellimonas	rs113379006	T	C	0.176	-0.163	0.036	7.21e-06	0.0784814	0.0500551	0.116904
Sellimonas	rs41816	A	G	0.3	0.132	0.029	8.39e-06	0.0458623	0.0413932	0.267877
Senegalimassilia	rs11787826	C	A	0.409	0.081	0.017	2.63e-06	-0.0453639	0.0385526	0.239326
Senegalimassilia	rs7225245	G	A	0.431	0.079	0.017	4.18e-06	-0.0314692	0.0384764	0.413423
Senegalimassilia	rs10036909	C	T	0.041	0.186	0.04	8.05e-06	0.0157916	0.0953977	0.868524
Senegalimassilia	rs1990708	A	C	0.078	-0.11	0.025	8.91e-06	0.0869413	0.0710797	0.221272
Senegalimassilia	rs2017373	C	T	0.364	0.078	0.018	9.5e-06	-0.0559783	0.0395868	0.157343
Slackia	rs8901	C	T	0.292	0.093	0.019	6.07e-07	0.0229719	0.0417422	0.582095
Slackia	rs4492265	A	G	0.304	-0.091	0.019	2.41e-06	-0.0314665	0.0414005	0.447224
Slackia	rs12440440	A	G	0.342	0.09	0.019	2.63e-06	0.00193883	0.0398964	0.961241
Slackia	rs16894137	C	T	0.131	-0.123	0.026	2.71e-06	0.0712957	0.0566327	0.208062
Slackia	rs10409783	A	G	0.291	0.095	0.021	7.7e-06	-0.068878	0.0420615	0.101515
Slackia	rs35156985	T	C	0.042	-0.156	0.035	8.06e-06	-0.0443299	0.0955862	0.642814
Streptococcus	rs11110281	T	C	0.048	-0.138	0.023	2.58e-09	0.0701204	0.0873969	0.422367
Streptococcus	rs11764382	A	G	0.14	-0.07	0.014	1.29e-06	0.0261828	0.0545647	0.631335
Streptococcus	rs1918540	G	A	0.187	0.06	0.013	2.44e-06	0.0271185	0.0492149	0.581618
Streptococcus	rs7916711	A	G	0.14	0.103	0.022	2.72e-06	0.0769135	0.0547042	0.159728
Streptococcus	rs17708276	A	G	0.109	-0.079	0.017	3.04e-06	-0.129418	0.061235	0.0345613
Streptococcus	rs10448310	A	G	0.361	-0.052	0.011	3.31e-06	-0.0865903	0.0394522	0.0281767
Streptococcus	rs11720390	G	A	0.062	0.107	0.023	3.59e-06	0.123532	0.0789813	0.117803
Streptococcus	rs57646748	G	A	0.038	-0.091	0.02	5.48e-06	-0.111417	0.0987033	0.258981
Streptococcus	rs71481756	T	G	0.066	0.093	0.021	6.51e-06	0.0734147	0.0773057	0.342281
Streptococcus	rs10028567	C	T	0.121	-0.092	0.019	7.3e-06	0.0310512	0.0581855	0.593578
Streptococcus	rs2370083	G	T	0.064	-0.082	0.019	9.75e-06	-0.0301237	0.0774039	0.697146
Subdoligranulum	rs10065321	T	C	0.413	-0.051	0.011	2.1e-06	0.033263	0.0384649	0.387169
Subdoligranulum	rs4347804	A	G	0.032	0.166	0.036	2.18e-06	0.0415545	0.106712	0.696973
Subdoligranulum	rs2114677	C	T	0.115	-0.104	0.023	2.72e-06	-0.0208176	0.0595907	0.726832
Subdoligranulum	rs6555306	T	C	0.141	-0.074	0.016	2.81e-06	-0.0905454	0.0542786	0.095284
Subdoligranulum	rs3761728	T	G	0.253	-0.054	0.012	3.87e-06	0.0742126	0.0437641	0.0899353
Subdoligranulum	rs35940633	G	A	0.324	-0.051	0.011	4.22e-06	0.00251191	0.0405478	0.950603
Subdoligranulum	rs2171249	C	T	0.074	0.107	0.023	4.51e-06	0.00339986	0.0732915	0.963001
Subdoligranulum	rs1667315	G	A	0.391	0.049	0.011	6.72e-06	-0.00756755	0.0389461	0.845935
Subdoligranulum	rs76528319	G	T	0.083	-0.143	0.031	7.41e-06	0.019378	0.0686555	0.777752
Subdoligranulum	rs75158211	T	C	0.148	-0.072	0.016	7.52e-06	0.124951	0.0535678	0.0196707
Subdoligranulum	rs10497836	C	T	0.212	-0.052	0.012	8.38e-06	-0.00446573	0.0462442	0.923069
Sutterella	rs2321387	G	A	0.431	-0.059	0.012	1.87e-06	-0.0175222	0.0383175	0.647463
Sutterella	rs7499539	A	G	0.263	0.062	0.013	2.36e-06	-0.0607815	0.0430682	0.15816
Sutterella	rs13173038	A	G	0.248	-0.072	0.015	2.73e-06	-0.0654487	0.0437917	0.135033
Sutterella	rs143438747	T	C	0.076	-0.146	0.031	3.28e-06	-0.0479178	0.0722834	0.507385
Sutterella	rs62501473	G	A	0.264	0.069	0.015	5.52e-06	-0.0192619	0.0431932	0.655635
Sutterella	rs11591622	T	G	0.162	-0.069	0.015	6.5e-06	0.0438714	0.0516066	0.395263
Sutterella	rs607327	C	T	0.375	0.058	0.013	6.63e-06	0.0148406	0.0391153	0.704385
Sutterella	rs1145877	A	G	0.138	-0.074	0.016	7.2e-06	0.0645766	0.0551183	0.241357
Sutterella	rs2613606	C	T	0.418	-0.056	0.012	7.2e-06	0.0173073	0.0385674	0.653609
Sutterella	rs2050185	G	A	0.375	0.058	0.013	7.97e-06	-0.000460571	0.0391925	0.990624
Sutterella	rs9350083	T	G	0.355	-0.059	0.013	8.23e-06	0.00393531	0.0396663	0.920971
Sutterella	rs7638039	T	C	0.246	0.065	0.014	8.66e-06	0.0733647	0.0440342	0.0956974
Terrisporobacter	rs1883097	C	T	0.038	0.226	0.045	4.16e-07	0.146947	0.100662	0.144346
Terrisporobacter	rs2872237	C	A	0.399	-0.081	0.018	3.97e-06	-0.015906	0.0387606	0.681538
Terrisporobacter	rs58405430	G	T	0.06	0.135	0.03	7.94e-06	0.0315126	0.0794545	0.691654
Terrisporobacter	rs7184125	T	C	0.292	0.091	0.021	8.48e-06	0.0551542	0.0423655	0.192963
Terrisporobacter	rs2569953	A	C	0.416	-0.078	0.017	8.95e-06	0.00646895	0.0384479	0.866385
Turicibacter	rs149744580	A	G	0.053	0.17	0.032	7.01e-08	-0.028874	0.0840023	0.73105
Turicibacter	rs11054680	T	C	0.171	-0.105	0.023	2.31e-06	0.0781452	0.0500378	0.118353
Turicibacter	rs4869133	G	A	0.177	0.131	0.027	2.55e-06	0.0770404	0.0500488	0.123729
Turicibacter	rs55756211	T	C	0.073	-0.115	0.024	2.81e-06	-0.0494531	0.0734483	0.500754
Turicibacter	rs2834977	T	C	0.153	-0.096	0.021	3.96e-06	0.0627831	0.0525131	0.231864
Turicibacter	rs3734633	G	A	0.058	-0.121	0.027	5.32e-06	-0.0775245	0.0824877	0.347304
Turicibacter	rs2952020	G	A	0.248	-0.076	0.017	5.63e-06	0.0428029	0.0440869	0.33161
Turicibacter	rs7199484	G	A	0.306	-0.073	0.016	5.77e-06	0.0494814	0.041203	0.229783
Turicibacter	rs11666533	C	T	0.084	-0.112	0.025	7.37e-06	0.00778961	0.0700933	0.911512
Tyzzerella 3	rs67476743	T	G	0.273	0.132	0.022	3.74e-09	-0.00415962	0.0427829	0.922547
Tyzzerella 3	rs17706273	T	C	0.078	-0.14	0.027	5.88e-07	-0.0587758	0.0704161	0.403891
Tyzzerella 3	rs55799124	A	G	0.275	-0.114	0.024	1.34e-06	0.0785083	0.0430159	0.0679861
Tyzzerella 3	rs7561370	T	C	0.149	0.131	0.029	1.52e-06	0.00513904	0.0533373	0.923243
Tyzzerella 3	rs75091807	G	T	0.062	-0.185	0.038	1.71e-06	-0.0449017	0.0797038	0.573192
Tyzzerella 3	rs7019909	T	C	0.12	0.144	0.03	1.76e-06	0.0167826	0.0580176	0.772376
Tyzzerella 3	rs4904512	T	C	0.129	-0.117	0.025	3.09e-06	0.0175017	0.056625	0.75726
Tyzzerella 3	rs7333521	T	C	0.032	-0.207	0.045	4.88e-06	-0.00057315	0.107272	0.995737
Tyzzerella 3	rs191093	G	A	0.107	0.159	0.035	6.76e-06	-0.065654	0.0619931	0.289576
Tyzzerella 3	rs1232220	G	T	0.101	-0.144	0.032	7.91e-06	-0.068532	0.0633411	0.279274
Tyzzerella 3	rs11128780	C	T	0.339	-0.214	0.048	8.42e-06	-0.0612755	0.0400492	0.126015
Tyzzerella 3	rs10898797	C	T	0.109	0.122	0.027	8.85e-06	-0.0144972	0.0602144	0.809741
Veillonella	rs1882878	A	G	0.298	-0.077	0.016	2.98e-06	-0.0121503	0.0413369	0.768808
Veillonella	rs2013594	T	C	0.404	-0.072	0.016	3.42e-06	0.0277495	0.0387117	0.473483
Veillonella	rs62376424	C	T	0.305	-0.076	0.016	3.65e-06	0.0287015	0.0410675	0.484623
Veillonella	rs742016	A	G	0.334	-0.069	0.015	4.66e-06	-0.0162715	0.0402108	0.685731
Veillonella	rs6656807	A	G	0.386	0.07	0.015	5.5e-06	-0.0278883	0.0396296	0.481604
Victivallis	rs56349194	A	G	0.129	-0.159	0.032	6.26e-07	0.0143678	0.0561304	0.797972
Victivallis	rs4764863	G	A	0.551	0.122	0.025	8.22e-07	0.0587003	0.0381452	0.123837
Victivallis	rs12512543	A	C	0.084	-0.178	0.037	2.54e-06	-0.0929194	0.0688676	0.177258
Victivallis	rs4895919	T	C	0.48	-0.117	0.025	2.75e-06	0.05198	0.038052	0.171931
Victivallis	rs11899949	G	A	0.311	0.131	0.028	2.77e-06	-0.0423333	0.0411777	0.303919
Victivallis	rs911666	T	C	0.304	-0.119	0.026	7.65e-06	-0.05124	0.041164	0.213214
Victivallis	rs173120	T	C	0.19	0.134	0.029	7.65e-06	0.0313539	0.0484092	0.51719
Victivallis	rs342302	A	G	0.138	-0.153	0.035	8.16e-06	-0.0230341	0.0553201	0.677131
Victivallis	rs1882775	A	G	0.183	-0.138	0.031	8.73e-06	-0.0626398	0.0489661	0.20081
Victivallis	rs2546432	T	C	0.457	-0.111	0.025	9.93e-06	0.0501306	0.0380351	0.1875
MR, Mendelian randomization; SNP, single nucleotide polymorphism; MAF, minor allele frequency; SE, standard error.

## Sheet: TableS3
TableS3:Full result of MR estimates for the association between GM and PC.
Exposure(gut microbiota)	MR method	No.ofSNP	F-statistic	OR	95%CI	P-value
Actinomyces	IVW	7	29.82	0.962409	0.6810213 -1.360062	0.828095
Actinomyces	MREgger	7		1.02559	0.4403846 -2.388459	0.955548
Actinomyces	WME	7		0.842551	0.5047754 -1.406353	0.536499
Actinomyces	WMO	7		0.87568	0.5644031 -1.358632	0.553587
Actinomyces	RAPS	7		0.962014	0.6577849 -1.406951	0.841741
Adlercreutzia	IVW	8	103.69	1.09056	0.7210429 -1.649451	0.681308
Adlercreutzia	MREgger	8		1.09848	0.1490170 -8.097487	0.929571
Adlercreutzia	WME	8		0.942519	0.4225584 -2.102294	0.889075
Adlercreutzia	WMO	8		0.974876	0.5935605 -1.601157	0.919937
Adlercreutzia	RAPS	8		1.08107	0.6602196 -1.770202	0.756684
Akkermansia	IVW	11	65.1	0.802942	0.5623453 -1.146476	0.227135
Akkermansia	MREgger	11		0.802942	0.2410453 -2.647894	0.721942
Akkermansia	WME	11		0.82596	0.4179675 -1.632209	0.594254
Akkermansia	WMO	11		0.841816	0.5250159 -1.349775	0.474706
Akkermansia	RAPS	11		0.802807	0.5441242 -1.184470	0.268357
Alistipes	IVW	12	21.17	1.33319	0.8384984 -2.119745	0.224176
Alistipes	MREgger	12		0.930598	0.1039871 -8.328086	0.949977
Alistipes	WME	12		0.891025	0.2916712 -0.2916712	0.843216
Alistipes	WMO	12		1.17318	0.6195668 -2.221475	0.623906
Alistipes	RAPS	12		1.33408	0.8037763 -2.214259	0.264842
Allisonella	IVW	8	0.17	1.12948	0.9080590 -1.404897	0.274093
Allisonella	MREgger	8		0.570147	0.1301198 -2.498215	0.484208
Allisonella	WME	8		1.08007	0.7436684 -1.568641	0.69789
Allisonella	WMO	8		1.09514	0.8213742 -1.460158	0.535754
Allisonella	RAPS	8		1.13207	0.8918729 -1.436969	0.30795
Alloprevotella	IVW	5	9.8	0.752363	0.56985607 -0.9933203	0.0447198
Alloprevotella	MREgger	5		0.281297	0.02539519 -3.1158737	0.377292
Alloprevotella	WME	5		0.762901	0.47316768 -1.2300463	0.329066
Alloprevotella	WMO	5		0.782508	0.54601885 -1.1214250	0.181612
Alloprevotella	RAPS	5		0.748503	0.54849475 -1.0214435	0.0678138
Anaerofilum	IVW	10	13.69	1.07747	0.8189357 -1.417626	0.594004
Anaerofilum	MREgger	10		1.53791	0.3274546 -7.222891	0.600354
Anaerofilum	WME	10		0.959995	0.5442645 -1.693276	0.890968
Anaerofilum	WMO	10		1.00418	0.7017680 -1.436913	0.981792
Anaerofilum	RAPS	10		1.08606	0.7990159 -1.476235	0.59805
Anaerostipes	IVW	13	7.18	1.2285	0.6984915 -2.160662	0.474998
Anaerostipes	MREgger	13		1.33917	0.1575440 -11.383390	0.794053
Anaerostipes	WME	13		1.14633	0.3611025 -3.639066	0.820662
Anaerostipes	WMO	13		1.16224	0.6188450 -2.182786	0.640091
Anaerostipes	RAPS	13		1.10769	0.5862750 -2.092839	0.752705
Anaerotruncus	IVW	12	51.78	1.04591	0.6808381 -1.606731	0.837635
Anaerotruncus	MREgger	12		1.30782	0.2927054 -5.843420	0.732597
Anaerotruncus	WME	12		1.32385	0.5814091 -3.014376	0.517748
Anaerotruncus	WMO	12		1.22273	0.6921346 -2.160079	0.488565
Anaerotruncus	RAPS	12		1.06687	0.6666559 -1.707336	0.787311
Bacteroides	IVW	7	3.46	1.11031	0.6505902 -1.894888	0.701195
Bacteroides	MREgger	7		1.50798	0.1036102 -21.947670	0.77578
Bacteroides	WME	7		1.74093	0.5902799 -5.134586	0.353824
Bacteroides	WMO	7		1.35886	0.6767387 -2.728518	0.388601
Bacteroides	RAPS	7		1.11387	0.6236879 -1.989309	0.715513
Barnesiella	IVW	12	41.81	1.17384	0.7916397 -1.740552	0.42518
Barnesiella	MREgger	12		5.85523	1.1985639 -28.603975	0.0538976
Barnesiella	WME	12		1.75813	0.7148389 -4.324078	0.244757
Barnesiella	WMO	12		1.36872	0.8236375-2.274545	0.225797
Barnesiella	RAPS	12		1.24524	0.8196365 -1.891835	0.304007
Bifidobacterium	IVW	13	115.25	0.850245	0.6166572 -1.172314	0.322213
Bifidobacterium	MREgger	13		0.564248	0.2470527 -1.288695	0.201639
Bifidobacterium	WME	13		0.752669	0.4543717 -1.246801	0.291493
Bifidobacterium	WMO	13		0.779458	0.5065452 -1.199408	0.257173
Bifidobacterium	RAPS	13		0.829818	0.5869841 -1.173112	0.290917
Bilophila	IVW	13	7.89	1.2793	0.8624114 -1.897722	0.220849
Bilophila	MREgger	13		1.1902	0.1599526 -8.856288	0.86806
Bilophila	WME	13		1.56849	0.6277706 -3.918886	0.354337
Bilophila	WMO	13		1.53587	0.9208854 -2.561557	0.100137
Bilophila	RAPS	13		1.28913	0.8366182-0.8366182	0.249604
Blautia	IVW	12	3.78	1.01955	0.6606010 -1.573545	0.930312
Blautia	MREgger	12		1.54965	0.5126869 -4.684007	0.455612
Blautia	WME	12		0.699965	0.2484035 -1.972398	0.513674
Blautia	WMO	12		0.855207	0.4802088 -1.523044	0.595281
Blautia	RAPS	12		0.98722	0.6162311 -1.581556	0.957339
Butyricicoccus	IVW	21	15.17	0.872252	0.5386025 -1.412588	0.578439
Butyricicoccus	MREgger	8		1.09016	0.4010568 -2.963308	0.871196
Butyricicoccus	WME	8		1.14988	0.5460565 -2.421392	0.724057
Butyricicoccus	WMO	8		1.01833	0.5382379 -1.926657	0.955469
Butyricicoccus	RAPS	8		0.901375	0.5524668 -1.470636	0.677605
Butyricimonas	IVW	13	27.31	1.00359	0.6603391 -1.525262	0.986617
Butyricimonas	MREgger	13		0.947883	0.2010766 -4.468358	0.947272
Butyricimonas	WME	13		0.82699	0.3758590 -1.819597	0.645289
Butyricimonas	WMO	13		0.863477	0.5154492 -0.5154492	0.577089
Butyricimonas	RAPS	13		0.972219	0.6288620 -1.503047	0.899136
Butyrivibrio	IVW	14	30.84	0.998104	0.8395053 -1.186665	0.982851
Butyrivibrio	MREgger	14		0.882698	0.4068209 -1.915229	0.757644
Butyrivibrio	WME	14		1.03804	0.7237848 -1.488745	0.842326
Butyrivibrio	WMO	14		1.01862	0.8066866 -1.286222	0.876837
Butyrivibrio	RAPS	14		0.9989	0.8270945 -1.206393	0.990879
CandidatusSoleaferrea	IVW	9	54.31	0.748871	0.52911740 -1.059892	0.102725
CandidatusSoleaferrea	MREgger	9		0.421536	0.01045171 -17.001304	0.660857
CandidatusSoleaferrea	WME	9		0.986903	0.49611998 -1.963190	0.97095
CandidatusSoleaferrea	WMO	9		0.795132	0.51965521 -1.216642	0.290793
CandidatusSoleaferrea	RAPS	9		0.787506	0.54278037 -1.142573	0.208366
Catenibacterium	IVW	4	65.95	0.97281	0.677164248 -1.397533	0.881441
Catenibacterium	MREgger	4		0.0235494	0.000397766 -1.394227	0.213602
Catenibacterium	WME	4		0.814662	0.440879517 -1.505342	0.213602
Catenibacterium	WMO	4		0.875794	0.589095357 -1.302021	0.512128
Catenibacterium	RAPS	4		0.947316	0.664077252 -1.351360	0.765229
Christensenellaceae(R7group)	IVW	8	18.18	1.49324	0.8696342 -2.564026	0.146059
Christensenellaceae(R8group)	MREgger	8		1.20771	0.1590227 -9.172028	0.86124
Christensenellaceae(R9group)	WME	8		1.08719	0.3392495 -3.484111	0.892078
Christensenellaceae(R10group)	WMO	8		1.34394	0.6389068 -2.826967	0.435886
Christensenellaceae(R11group)	RAPS	8		1.48636	0.8284415 -2.666766	0.183874
Clostridium(innocuumgroup)	IVW	7	10.32	1.02323	0.7892850 -1.326518	0.862345
Clostridium(innocuumgroup)	MREgger	7		3.47545	0.9698395 -12.454380	0.113951
Clostridium(innocuumgroup)	WME	7		0.876609	0.4913930 -1.563805	0.671277
Clostridium(innocuumgroup)	WMO	7		0.918361	0.6496300 -1.298256	0.62968
Clostridium(innocuumgroup)	RAPS	7		1.02793	0.7654066 -1.380489	0.854739
Clostridiumsensustricto1	IVW	6	17.06	1.12346	0.5865670 -2.151791	0.725512
Clostridiumsensustricto1	MREgger	6		0.831442	0.1181152 -5.852719	0.861938
Clostridiumsensustricto1	WME	6		1.02797	0.4875374 -2.167471	0.945029
Clostridiumsensustricto1	WMO	6		1.05031	0.5554646 -1.986015	0.879947
Clostridiumsensustricto1	RAPS	6		0.971252	0.5741502 -1.643002	0.913396
Collinsella	IVW	9	104.6	0.840625	0.51891837 -1.361776	0.480573
Collinsella	MREgger	9		0.383062	0.06228359 -2.355943	0.334937
Collinsella	WME	9		0.738635	0.27044544 -2.017346	0.570845
Collinsella	WMO	9		0.855492	0.42997286 -1.702124	0.656558
Collinsella	RAPS	9		0.822185	0.48693898 -1.388240	0.463811
Coprobacter	IVW	10	0.28	0.854589	0.6392631 -1.142443	0.288733
Coprobacter	MREgger	10		1.18774	0.4010812 -3.517326	0.764026
Coprobacter	WME	10		1.03908	0.5562256 -1.941087	0.906942
Coprobacter	WMO	10		0.867745	0.5995961 -1.255815	0.451938
Coprobacter	RAPS	10		0.852342	0.6197071 -1.172307	0.325884
Coprococcus1	IVW	11	3.37	0.966658	0.6502586 -1.437011	0.866869
Coprococcus1	MREgger	11		0.561976	0.2119791 -1.489852	0.276462
Coprococcus1	WME	11		0.632343	0.2642743 -1.513040	0.327434
Coprococcus1	WMO	11		0.700949	0.4026381 -1.220275	0.209046
Coprococcus1	RAPS	11		0.942261	0.6141657 -1.445629	0.785359
Coprococcus2	IVW	8	84.61	0.949622	0.57175213 -1.577226	0.841723
Coprococcus2	MREgger	8		0.855724	0.01172774 -62.438556	0.945564
Coprococcus2	WME	8		1.67234	0.55842988 -5.008217	0.945564
Coprococcus2	WMO	8		1.06943	0.59936996 -1.908143	0.820242
Coprococcus2	RAPS	8		0.969111	0.55724838 -1.685382	0.911512
Coprococcus3	IVW	8	12.1	0.9364	0.50878004 -1.723425	0.832783
Coprococcus3	MREgger	8		0.818714	0.02144868-31.250978	0.917789
Coprococcus3	WME	8		0.89798	0.25770663 - 3.129018	0.870611
Coprococcus3	WMO	8		0.919592	0.43548226 -1.941869	0.826025
Coprococcus3	RAPS	8		0.907585	0.45208262 -1.822035	0.785076
Defluviitaleaceae(UCG011)	IVW	9	36.46	0.970686	0.6333888 -1.487603	0.891352
Defluviitaleaceae(UCG011)	MREgger	9		0.630787	0.1230470 -3.233662	0.597743
Defluviitaleaceae(UCG011)	WME	9		1.13981	0.4593702 -2.828126	0.784929
Defluviitaleaceae(UCG011)	WMO	9		1.06639	0.6468409 -1.758062	0.801037
Defluviitaleaceae(UCG011)	RAPS	9		0.985266	0.5822605 -1.667206	0.955889
Desulfovibrio	IVW	10	65.46	1.30291	0.9203486 -1.844492	0.135704
Desulfovibrio	MREgger	10		1.83145	0.6550679 -5.120417	0.281974
Desulfovibrio	WME	10		1.56682	0.7970177 -3.080121	0.225214
Desulfovibrio	WMO	10		1.41066	0.8734102 -2.278375	0.159535
Desulfovibrio	RAPS	10		1.3761	0.9394468 -2.015705	0.101158
Dialister	IVW	11	1.19	1.43849	0.86820234 -2.383374	0.158131
Dialister	MREgger	11		0.643676	0.07676464 -5.397253	0.694173
Dialister	WME	11		0.985286	0.44734284 -2.170120	0.971372
Dialister	WMO	11		1.1933	0.69285295 -2.055212	0.52405
Dialister	RAPS	11		1.34105	0.82190785 -2.188109	0.240066
Dorea	IVW	10	24.59	1.09333	0.6701745 -1.783659	0.720863
Dorea	MREgger	10		0.771875	0.1855446 -3.211042	0.731036
Dorea	WME	10		1.18482	0.4893458 -2.868715	0.715702
Dorea	WMO	10		1.11194	0.5628531 -2.196688	0.760016
Dorea	RAPS	10		1.12818	0.6754328 -1.884412	0.644948
Eggerthella	IVW	10	15.36	0.988448	0.7392239 -1.321695	0.937519
Eggerthella	MREgger	10		0.432389	0.1238769 -1.509246	0.230071
Eggerthella	WME	10		0.948115	0.5029089 -1.787444	0.873269
Eggerthella	WMO	10		0.993642	0.6873462 -1.436429	0.972938
Eggerthella	RAPS	10		0.949428	0.6770387 - 1.331405	0.763553
Eisenbergiella	IVW	11	11.95	1.10722	0.8518527 -1.439142	0.446426
Eisenbergiella	MREgger	11		4.05166	0.6180475 -26.560968	0.178722
Eisenbergiella	WME	11		1.26169	0.7372373 -2.159227	0.416295
Eisenbergiella	WMO	11		1.21416	0.8580017 -1.718160	0.273319
Eisenbergiella	RAPS	11		1.09365	0.8230601 -1.453203	0.537044
Enterorhabdus	IVW	6	194.91	1.19734	0.7983501 -1.795721	0.383792
Enterorhabdus	MREgger	6		2.22638	0.7655033 -6.475173	0.215658
Enterorhabdus	WME	6		1.39336	0.7100719 -2.734148	0.379101
Enterorhabdus	WMO	6		1.35147	0.7827647 -2.333364	0.279707
Enterorhabdus	RAPS	6		1.25075	0.8030920 -1.947936	0.322244
Erysipelatoclostridium	IVW	15	33.76	1.02021	0.72843394 -1.428848	0.907337
Erysipelatoclostridium	MREgger	15		0.308413	0.09347926 -1.017538	0.0755226
Erysipelatoclostridium	WME	15		0.664424	0.33141041 -1.332060	0.268597
Erysipelatoclostridium	WMO	15		0.752217	0.50218137 -1.126745	0.167233
Erysipelatoclostridium	RAPS	15		0.966063	0.67877978 -1.374933	0.847943
Erysipelotrichaceae (UCG003)	IVW	15	29.98	1.19162	0.8518884 -1.666828	0.305913
Erysipelotrichaceae (UCG003)	MREgger	15		1.47671	0.5907962 -3.691067	0.419335
Erysipelotrichaceae (UCG003)	WME	15		1.37984	0.6214248 -3.063842	0.442092
Erysipelotrichaceae (UCG003)	WMO	15		1.30324	0.8425162 -2.015909	0.234032
Erysipelotrichaceae (UCG003)	RAPS	15		1.22768	0.8571046 -1.758463	0.263184
Escherichia Shigella	IVW	10	54.96	0.713382	0.3909560 -1.301715	0.27104
Escherichia Shigella	MREgger	10		2.22487	0.3724610 -13.290073	0.406072
Escherichia Shigella	WME	10		0.852316	0.3558885 -2.041206	0.728141
Escherichia Shigella	WMO	10		0.845511	0.4838370 -1.477541	0.555693
Escherichia Shigella	RAPS	10		0.800092	0.4653390 - 1.375659	0.419908
Eubacterium (brachy group)	IVW	10	16.42	1.16283	0.9244739 -1.462642	0.197399
Eubacterium (brachy group)	MREgger	10		1.62632	0.6485418 -4.078266	0.330145
Eubacterium (brachy group)	WME	10		1.03974	4.078266- 1.663372	0.874444
Eubacterium (brachy group)	WMO	10		1.12426	0.8430985 -1.499180	0.425069
Eubacterium (brachy group)	RAPS	10		1.16633	0.9061421 - 1.501240	0.232196
Eubacterium (coprostanoligenes group)	IVW	12	21.7	0.729881	0.4566425 - 1.166617	0.188194
Eubacterium (coprostanoligenes group)	MREgger	12		0.85088	0.1337659 -5.412420	0.867581
Eubacterium (coprostanoligenes group)	WME	12		0.958508	0.3482964 -2.637804	0.936082
Eubacterium (coprostanoligenes group)	WMO	12		0.774135	0.4181102 - 1.433318	0.415316
Eubacterium (coprostanoligenes group)	RAPS	12		0.756445	0.4511937 -1.268212	0.289718
Eubacterium (eligens group)	IVW	6	53.93	0.85381	0.48440124 - 1.504934	0.584702
Eubacterium (eligens group)	MREgger	6		0.35412	0.04000402 - 3.134712	0.403604
Eubacterium (eligens group)	WME	6		0.708127	0.26596568 -1.885370	0.520451
Eubacterium (eligens group)	WMO	6		0.779892	0.37642599 - 1.615807	0.503554
Eubacterium (eligens group)	RAPS	6		0.807928	0.44607162 - 1.463325	0.481578
Eubacterium (fissicatena group)	IVW	9	41.82	0.941265	0.7183198 -1.233405	0.66073
Eubacterium (fissicatena group)	MREgger	9		0.468175	0.1157156 -1.894197	0.322556
Eubacterium (fissicatena group)	WME	9		0.844304	0.4869734 -1.463837	0.563344
Eubacterium (fissicatena group)	WMO	9		0.940272	0.6572777 -1.345110	0.736028
Eubacterium (fissicatena group)	RAPS	9		0.936115	0.6997829 - 1.252261	0.656535
Eubacterium (hallii group)	IVW	15	5.4	0.923491	0.6844338 - 1.246046	0.602532
Eubacterium (hallii group)	MREgger	15		1.1895	0.5992371 - 2.361186	0.629604
Eubacterium (hallii group)	WME	15		0.850769	0.4985588 - 1.451802	0.564369
Eubacterium (hallii group)	WMO	15		0.943791	0.6255591 - 1.423913	0.564369
Eubacterium (hallii group)	RAPS	15		0.922534	0.6657633 -1.278335	0.628034
Eubacterium (nodatum group)	IVW	11	3.03	0.994499	0.7506642 -1.317537	0.969337
Eubacterium (nodatum group)	MREgger	11		0.943978	0.2675358 -3.330751	0.931099
Eubacterium (nodatum group)	WME	11		0.790504	0.4433614 - 1.409450	0.448576
Eubacterium (nodatum group)	WMO	11		0.856356	0.6284268 -1.166956	0.32604
Eubacterium (nodatum group)	RAPS	11		0.974478	0.7051909 - 1.346596	0.875505
Eubacterium (oxidoreducens group)	IVW	5	60.82	1.08716	0.7180651 -1.645970	0.692912
Eubacterium (oxidoreducens group)	MREgger	5		1.66721	0.3082848 -9.016345	0.594584
Eubacterium (oxidoreducens group)	WME	5		1.43285	0.6501670 -3.157754	0.422746
Eubacterium (oxidoreducens group)	WMO	5		1.07912	0.6433076 - 1.810169	0.772952
Eubacterium (oxidoreducens group)	RAPS	5		1.10636	0.7208078 - 1.698153	0.643804
Eubacterium (rectale group)	IVW	8	46.47	0.937611	0.53960884 -1.629169	0.819229
Eubacterium (rectale group)	MREgger	8		0.27468	0.04223985 -1.786202	0.234098
Eubacterium (rectale group)	WME	8		0.707439	0.23502798 - 2.129406	0.560766
Eubacterium (rectale group)	WMO	8		0.763392	0.37120310 -1.569942	0.463002
Eubacterium (rectale group)	RAPS	8		0.929055	0.51716870 - 1.668978	0.805517
Eubacterium (ruminantium group)	IVW	18	20.1	1.13244	0.9102584 -1.408856	0.264346
Eubacterium (ruminantium group)	MREgger	18		0.827671	0.3958578 -1.730520	0.62168
Eubacterium (ruminantium group)	WME	18		1.31006	0.8059989 -2.129358	0.290196
Eubacterium (ruminantium group)	WMO	18		1.18795	0.8887301 - 1.587904	0.244724
Eubacterium (ruminantium group)	RAPS	18		1.13246	0.8923092 -1.437245	0.306322
Eubacterium (ventriosum group)	IVW	15	90.27	0.827305	0.5727407 -1.195015	0.312283
Eubacterium (ventriosum group)	MREgger	15		1.26931	0.2413762 -6.674886	0.78305
Eubacterium (ventriosum group)	WME	15		0.595094	0.2363665 - 1.498255	0.29054
Eubacterium (ventriosum group)	WMO	15		0.792251	0.4795484 - 1.308862	0.363257
Eubacterium (ventriosum group)	RAPS	15		0.822599	0.5515396 - 1.226874	0.338321
Eubacterium (xylanophilum group)	IVW	9	24.67	0.869535	0.5769314 - 1.310538	0.504187
Eubacterium (xylanophilum group)	MREgger	9		1.05138	0.3037811 - 3.638827	0.939524
Eubacterium (xylanophilum group)	WME	9		1.08939	0.4978556 - 2.383781	0.836416
Eubacterium (xylanophilum group)	WMO	9		1.03212	0.6030180 - 1.766582	0.908195
Eubacterium (xylanophilum group)	RAPS	9		0.866989	0.5542711 - 1.356141	0.531763
Faecalibacterium	IVW	10	44.84	1.11238	0.7403440 - 1.671374	0.608155
Faecalibacterium	MREgger	10		1.18924	0.5611508 -2.520338	0.666962
Faecalibacterium	WME	10		1.2412	0.6969892 - 2.210344	0.486848
Faecalibacterium	WMO	10		1.23344	0.7092927 -2.144914	0.457347
Faecalibacterium	RAPS	10		1.11304	0.7121548 - 1.739604	0.638306
Family XIIIAD (3011 group)	IVW	13	61.86	0.82833	0.5477529 -1.252628	0.37209
Family XIIIAD (3011 group)	MREgger	13		2.97127	0.4448755 -19.844773	0.284944
Family XIIIAD (3011 group)	WME	13		0.871555	0.3886903 - 1.954277	0.284944
Family XIIIAD (3011 group)	WMO	13		0.856823	0.5147427 -1.426239	0.552269
Family XIIIAD (3011 group)	RAPS	13		0.792819	0.5315764 -1.182449	0.254994
Family XIII (UCG001)	IVW	8	27.23	0.818623	0.5324412 -1.258623	0.361816
Family XIII (UCG001)	MREgger	8		0.567862	0.1515260 - 2.128133	0.433344
Family XIII (UCG001)	WME	8		0.674975	0.2945286 - 1.546850	0.383797
Family XIII (UCG001)	WMO	8		0.754695	0.4420091 -1.288582	0.302491
Family XIII (UCG001)	RAPS	8		0.814705	0.5101725 -1.301020	0.390833
Flavonifractor	IVW	4	63.48	1.16578	0.3473717 - 3.912373	0.80389
Flavonifractor	MREgger	4		53.0707	2.2278512 - 1264.219999	0.246235
Flavonifractor	WME	4		1.43379	0.3409413 - 6.029644	0.671612
Flavonifractor	WMO	4		1.21758	0.4356388 - 3.403057	0.70735
Flavonifractor	RAPS	4		1.51028	0.4843583 - 4.709187	0.477342
Fusicatenibacter	IVW	18	15.73	0.992339	0.6553492 -1.502613	0.971018
Fusicatenibacter	MREgger	18		0.90122	0.1835281 -4.425470	0.899669
Fusicatenibacter	WME	18		1.56154	0.7433194 -3.280439	0.255502
Fusicatenibacter	WMO	18		1.40832	0.8589959 - 2.308919	0.174645
Fusicatenibacter	RAPS	18		1.0161	0.6432455 -1.605079	0.94541
Gordonibacter	IVW	10	24.22	0.867331	0.6968041 -1.079590	0.202538
Gordonibacter	MREgger	10		0.918509	0.3740200 - 2.255653	0.8575
Gordonibacter	WME	10		1.0337	0.6142564 -1.739552	0.903421
Gordonibacter	WMO	10		0.874354	0.6450022 -1.185260	0.387025
Gordonibacter	RAPS	10		0.861756	0.6789750 - 1.093742	0.221224
Haemophilus	IVW	8	7.99	1.16511	0.8449479 - 1.606593	0.351219
Haemophilus	MREgger	8		1.19423	0.5746939 -2.481636	0.651145
Haemophilus	WME	8		1.22361	0.6261099 -2.391305	0.573528
Haemophilus	WMO	8		1.19844	0.7997747 - 1.795837	0.380347
Haemophilus	RAPS	8		1.16906	0.8244849 - 1.657640	0.380633
Holdemanella	IVW	10	40.81	0.771374	0.5795598 -1.026673	0.0751506
Holdemanella	MREgger	10		0.670649	0.2952570 - 1.523317	0.367797
Holdemanella	WME	10		0.627951	0.3345143 - 1.178790	0.181518
Holdemanella	WMO	10		0.735652	0.5029317 - 1.076059	0.113604
Holdemanella	RAPS	10		0.766791	0.5648895 - 1.040857	0.0885387
Holdemania	IVW	12	62.45	0.861779	0.6319038 -1.175277	0.347353
Holdemania	MREgger	12		1.18116	0.4781600 - 2.917734	0.725704
Holdemania	WME	12		1.04494	0.5263286 -2.074563	0.902284
Holdemania	WMO	12		0.991779	0.6462155 -1.522132	0.96987
Holdemania	RAPS	12		0.842893	0.6021297 -1.179928	0.319293
Howardella	IVW	7	42.07	1.1384	0.9008007 -1.438657	0.277797
Howardella	MREgger	7		1.94844	1.438657- 5.126153	0.23445
Howardella	WME	7		1.24756	0.8121340 -1.916452	0.351516
Howardella	WMO	7		1.20304	0.8912239 - 1.623945	0.227183
Howardella	RAPS	7		1.1437	0.8862557 - 1.475938	0.302089
Hungatella	IVW	5	18.39	0.763221	0.49552140 - 1.175542	0.220153
Hungatella	MREgger	5		0.619494	0.03065139 - 12.520564	0.775328
Hungatella	WME	5		0.571664	0.29149124 - 1.121130	0.179007
Hungatella	WMO	5		0.681999	0.43279772 -1.074688	0.0990353
Hungatella	RAPS	5		0.720055	0.44917049 -1.154305	0.17256
Intestinibacter	IVW	15	52.76	0.97047	0.6996922 -1.346037	0.857474
Intestinibacter	MREgger	15		0.810702	0.2910623 - 2.258064	0.69455
Intestinibacter	WME	15		0.987169	0.4868962 - 2.001460	0.971939
Intestinibacter	WMO	15		0.954875	0.6166239 - 1.478674	0.836049
Intestinibacter	RAPS	15		0.970995	0.6801986 - 1.386112	0.871242
Intestinimonas	IVW	16	41.66	0.745626	0.5531785 -1.005025	0.0539682
Intestinimonas	MREgger	16		1.35051	0.5891397 - 3.095823	0.489402
Intestinimonas	WME	16		0.6349	0.3029075 -1.330762	0.247552
Intestinimonas	WMO	16		0.793727	0.5289573 -1.191029	0.264548
Intestinimonas	RAPS	16		0.734011	0.5294045 - 1.017696	0.0636267
Lachnoclostridium	IVW	12	23.54	1.3855	0.9106106 -2.108060	0.127832
Lachnoclostridium	MREgger	12		0.925185	0.2242994 - 3.816180	0.916473
Lachnoclostridium	WME	12		1.55118	0.7051095 - 3.412446	0.916473
Lachnoclostridium	WMO	12		1.38229	0.7817303 - 2.444228	0.265604
Lachnoclostridium	RAPS	12		1.38009	0.8703894 - 2.188281	0.170759
Lachnospira	IVW	6	26.97	1.15682	0.6215738 - 2.152976	0.645767
Lachnospira	MREgger	6		9.48428	0.2387071 - 376.828350	0.297231
Lachnospira	WME	6		0.817005	0.2334250 - 2.859579	0.764622
Lachnospira	WMO	6		1.00528	0.4656583 -2.170224	0.764622
Lachnospira	RAPS	6		1.14707	0.5845221 - 2.250999	0.689967
Lachnospiraceae (FCS020 group)	IVW	12	40.98	0.777235	0.4776447 - 1.264735	0.310335
Lachnospiraceae (FCS020 group)	MREgger	12		1.78326	0.5183793 -6.134540	0.380402
Lachnospiraceae (FCS020 group)	WME	12		0.712101	0.3022301 - 1.677818	0.453823
Lachnospiraceae (FCS020 group)	WMO	12		0.774265	0.4539118 - 1.320710	0.347718
Lachnospiraceae (FCS020 group)	RAPS	12		0.828938	0.4674998 - 1.469814	0.520858
Lachnospiraceae (NC2004 group)	IVW	9	3.73	1.03368	0.7602380 - 1.405486	0.832623
Lachnospiraceae (NC2004 group)	MREgger	9		2.09278	0.6184891 - 7.081313	0.273783
Lachnospiraceae (NC2004 group)	WME	9		0.912527	0.4816984 -1.728685	0.785976
Lachnospiraceae (NC2004 group)	WMO	9		0.984562	0.6578408 - 1.473552	0.939719
Lachnospiraceae (NC2004 group)	RAPS	9		0.991644	0.7204861 -1.364854	0.95894
Lachnospiraceae (ND3007 group)	IVW	3	205.43	1.34144	0.5079324308-3.542706	0.553289
Lachnospiraceae (ND3007 group)	MREgger	3		4794.58	0.0009090154 -2.528892e+10	0.477531
Lachnospiraceae (ND3007 group)	WME	3		1.04519	0.3020369341- 3.616870	0.944363
Lachnospiraceae (ND3007 group)	WMO	3		0.963807	0.2325352543- 3.994768	0.96409
Lachnospiraceae (ND3007 group)	RAPS	3		1.34625	0.4239299 - 4.275204	0.614033
Lachnospiraceae (NK4A136 group)	IVW	15	86.22	1.32439	0.9237091 -1.898883	0.126435
Lachnospiraceae (NK4A136 group)	MREgger	15		1.12169	0.5357510 - 2.348449	0.765492
Lachnospiraceae (NK4A136 group)	WME	15		1.31382	0.7890043 -2.187710	0.311908
Lachnospiraceae (NK4A136 group)	WMO	15		1.33627	0.8261941 -2.161249	0.237327
Lachnospiraceae (NK4A136 group)	RAPS	15		1.44589	1.0172145 -2.055211	0.0398664
Lachnospiraceae (UCG001)	IVW	12	43.34	0.892063	0.6447967 -1.234151	0.490402
Lachnospiraceae (UCG001)	MREgger	12		0.598289	0.1555217 -2.301603	0.473959
Lachnospiraceae (UCG001)	WME	12		0.955655	0.4649063 -1.964433	0.904253
Lachnospiraceae (UCG001)	WMO	12		0.991152	0.6435548 -1.526492	0.967824
Lachnospiraceae (UCG001)	RAPS	12		0.878198	0.6171731 -1.249619	0.470457
Lachnospiraceae (UCG004)	IVW	12	14.09	1.10402	0.62538820 -1.948956	0.732905
Lachnospiraceae (UCG004)	MREgger	12		0.367947	0.03455339 -3.918145	0.426747
Lachnospiraceae (UCG004)	WME	12		0.767874	0.29840464 -1.975941	0.594821
Lachnospiraceae (UCG004)	WMO	12		0.908204	0.51310377 -1.607539	0.74101
Lachnospiraceae (UCG004)	RAPS	12		1.01205	0.56627917 - 1.808722	0.967753
Lachnospiraceae (UCG008)	IVW	10	34.42	1.1415	0.8614829 - 1.512547	0.356702
Lachnospiraceae (UCG008)	MREgger	10		2.30468	0.5529536 - 9.605746	0.284736
Lachnospiraceae (UCG008)	WME	10		1.16716	0.6335783 - 2.150101	0.631856
Lachnospiraceae (UCG008)	WMO	10		1.07897	0.7378293 -1.577834	0.695075
Lachnospiraceae (UCG008)	RAPS	10		1.14833	0.8465047 - 1.557758	0.374036
Lachnospiraceae (UCG010)	IVW	9	50.96	0.698192	0.4496690 - 1.084067	0.109507
Lachnospiraceae (UCG010)	MREgger	9		0.361829	0.1016016 -1.288568	0.160693
Lachnospiraceae (UCG010)	WME	9		0.519745	0.2083415- 1.296596	0.198187
Lachnospiraceae (UCG010)	WMO	9		0.680798	0.3783180 -1.225124	0.199614
Lachnospiraceae (UCG010)	RAPS	9		0.690635	0.4279060 - 1.114676	0.129645
Lactobacillus	IVW	7	48.99	1.06696	0.7901121 - 1.440824	0.672359
Lactobacillus	MREgger	7		1.30223	0.6039629 - 2.807809	0.5304
Lactobacillus	WME	7		1.07565	0.6602490 - 1.752413	0.779489
Lactobacillus	WMO	7		1.06509	0.7175554 -1.580943	0.754337
Lactobacillus	RAPS	7		1.06829	0.7693104 - 0.7693104	0.693315
Lactococcus	IVW	8	14.55	0.875042	0.6416858 -1.193262	0.398958
Lactococcus	MREgger	8		0.628666	0.1392621 - 2.837966	0.568223
Lactococcus	WME	8		0.83626	0.5214049 -1.341242	0.482297
Lactococcus	WMO	8		0.851424	0.5936902 -1.221046	0.381917
Lactococcus	RAPS	8		0.836734	0.6311735 -1.109242	0.215265
Marvinbryantia	IVW	9	9.59	0.857407	0.5336423 - 1.377603	0.524848
Marvinbryantia	MREgger	9		0.92095	0.1230365 -6.893469	0.938335
Marvinbryantia	WME	9		0.951694	0.4214182 - 2.149225	0.908113
Marvinbryantia	WMO	9		0.893716	0.5000201 -1.597394	0.704511
Marvinbryantia	RAPS	9		0.883412	0.5270185 - 1.480813	0.638094
Methanobrevibacter	IVW	6	137.6	1.00045	0.61707093 -1.622033	0.99853
Methanobrevibacter	MREgger	6		0.419347	0.07170175 -2.452548	0.405976
Methanobrevibacter	WME	6		1.14355	0.61540348 -2.124972	0.693159
Methanobrevibacter	WMO	6		1.07552	0.66292396 -1.744919	0.768073
Methanobrevibacter	RAPS	6		0.881663	0.50678284 -1.533850	0.655739
Odoribacter	IVW	7	97	1.89895	1.1573356 -3.115803	0.0111372
Odoribacter	MREgger	7		2.5599	0.5339071 - 12.273856	0.292777
Odoribacter	WME	7		1.38024	0.5000217 - 3.097867	0.556779
Odoribacter	WMO	7		1.76495	0.8897059 - 3.501204	0.104033
Odoribacter	RAPS	7		1.93015	1.1133078 -3.346313	0.0191641
Olsenella	IVW	10	66.79	0.888159	0.7198225 -1.095863	0.268638
Olsenella	MREgger	10		0.993472	0.4985437 -1.979740	0.985603
Olsenella	WME	10		0.90806	0.6121028- 1.347114	0.643171
Olsenella	WMO	10		0.888461	0.6647170 -1.187517	0.42432
Olsenella	RAPS	10		0.885184	0.7042098 -1.112666	0.295962
Oscillibacter	IVW	13	6.98	0.87287	0.6443672- 1.182404	0.379926
Oscillibacter	MREgger	13		1.16839	0.3550029 -3.845453	0.802628
Oscillibacter	WME	13		1.09411	0.5734236 -2.087591	0.789605
Oscillibacter	WMO	13		0.975261	0.6669652 -1.426062	0.897185
Oscillibacter	RAPS	13		0.911694	0.6708330 -1.239034	0.554748
Oscillospira	IVW	8	21.96	1.1233	0.7374252 -1.711100	0.588167
Oscillospira	MREgger	8		1.71216	0.2633727- 11.130570	0.59771
Oscillospira	WME	8		0.885475	0.4138544- 1.894544	0.764564
Oscillospira	WMO	8		0.991867	0.5785430- 1.700480	0.976314
Oscillospira	RAPS	8		1.12527	0.7087449 -1.786576	0.6168
Oxalobacter	IVW	11	24.69	1.0855	0.8642210- 1.363435	0.480586
Oxalobacter	MREgger	11		1.68894	0.5990721 -4.761586	0.350667
Oxalobacter	WME	11		1.05714	0.6749388- 1.655782	0.81365
Oxalobacter	WMO	11		1.09243	0.8106765 -1.472101	0.561324
Oxalobacter	RAPS	11		1.11045	0.8675855 -1.421288	0.405426
Parabacteroides	IVW	5	56.24	1.31729	0.7096302- 2.445307	0.38257
Parabacteroides	MREgger	5		7.85877	0.1758928- 351.123976	0.365568
Parabacteroides	WME	5		1.55803	0.5864910 - 4.138975	0.423971
Parabacteroides	WMO	5		1.47553	0.6759952 - 3.220708	0.328671
Parabacteroides	RAPS	5		1.32228	0.6713814 - 2.604212	0.419178
Paraprevotella	IVW	13	11.61	0.884523	0.6634571 -1.179248	0.402987
Paraprevotella	MREgger	13		0.421528	0.1485542 -1.196103	0.132772
Paraprevotella	WME	13		0.860967	0.4854905- 1.526835	0.617838
Paraprevotella	WMO	13		0.858563	0.6011060- 1.226290	0.40179
Paraprevotella	RAPS	13		0.876875	0.6587713 -1.167186	0.367863
Parasutterella	IVW	14	12.66	1.0637	0.7878403- 1.436146	0.68683
Parasutterella	MREgger	14		1.00305	0.4410267- 2.281280	0.994338
Parasutterella	WME	14		1.51045	0.7898356 -2.888532	0.236274
Parasutterella	WMO	14		1.20727	0.7928040- 1.838409	0.380004
Parasutterella	RAPS	14		1.08088	0.7740905- 1.509254	0.647946
Peptococcus	IVW	12	2.95	1.03956	0.8240536 -1.311430	0.743413
Peptococcus	MREgger	12		1.3096	0.5352185- 3.204420	0.567759
Peptococcus	WME	12		1.05641	0.7063294 -1.579988	0.794279
Peptococcus	WMO	12		1.04681	0.7778660 -1.408730	0.762703
Peptococcus	RAPS	12		1.05244	0.8172730- 1.355282	0.692
Phascolarctobacterium	IVW	8	15.43	0.769405	0.5076558 -1.166112	0.216596
Phascolarctobacterium	MREgger	8		0.850035	0.1219873 -5.923242	0.875088
Phascolarctobacterium	WME	8		0.709284	0.3518976 -1.429633	0.36878
Phascolarctobacterium	WMO	8		0.736899	0.4404011 -1.233012	0.245045
Phascolarctobacterium	RAPS	8		0.76343	0.4833802 -1.205729	0.247004
Prevotella 7	IVW	11	43.28	1.11121	0.9035197 -1.366650	0.317832
Prevotella 7	MREgger	11		0.701933	0.2116160- 2.328323	0.577105
Prevotella 7	WME	11		1.28147	0.7695459 -2.133952	0.362959
Prevotella 7	WMO	11		1.17486	0.8731174- 1.580880	0.287299
Prevotella 7	RAPS	11		1.11851	0.8923032- 1.402068	0.331278
Prevotella 9	IVW	15	53.81	0.937632	0.6343519 -1.385910	0.746686
Prevotella 9	MREgger	15		1.61124	0.5401825 -4.805947	0.410526
Prevotella 9	WME	15		1.0044	0.5531919- 1.823648	0.988716
Prevotella 9	WMO	15		0.914908	0.6003485- 1.394283	0.679076
Prevotella 9	RAPS	15		0.914908	0.6614925- 1.456291	0.926063
Rikenellaceae (RC9gut group)	IVW	11	45.76	1.02382	0.8165140 -1.283768	0.838386
Rikenellaceae (RC9gut group)	MREgger	11		0.832356	0.1973916- 3.509857	0.809826
Rikenellaceae (RC9gut group)	WME	11		1.04356	0.6345225 -1.716286	0.870767
Rikenellaceae (RC9gut group)	WMO	11		1.05117	0.7799308 -1.416742	0.743114
Rikenellaceae (RC9gut group)	RAPS	11		1.03116	0.8146093 -1.305286	0.798605
Romboutsia	IVW	13	4.83	1.02679	0.7164053- 1.471653	0.885528
Romboutsia	MREgger	13		0.753569	0.2665671- 2.130296	0.60421
Romboutsia	WME	13		0.804095	0.3606202- 1.792938	0.603811
Romboutsia	WMO	13		0.899668	0.5548766- 1.458707	0.66807
Romboutsia	RAPS	13		1.00825	0.6816132 -1.491421	0.967183
Roseburia	IVW	14	15.1	0.764175	0.4832741- 1.208347	0.249951
Roseburia	MREgger	14		0.714153	0.1652522- 3.086282	0.660149
Roseburia	WME	14		1.20856	0.4624421 -3.158506	0.705386
Roseburia	WMO	14		0.990645	0.5538338- 1.771970	0.974726
Roseburia	RAPS	14		0.765426	0.4718500- 1.241658	0.278781
Ruminiclostridium 5	IVW	11	12.03	0.970445	0.5841067- 1.612312	0.90779
Ruminiclostridium 5	MREgger	11		1.05734	0.1143108 -9.780063	0.962415
Ruminiclostridium 5	WME	11		1.38251	0.5597087- 3.414887	0.505297
Ruminiclostridium 5	WMO	11		1.18426	0.5969039 -2.349570	0.628518
Ruminiclostridium 5	RAPS	11		1.00249	0.5786010- 1.736920	0.992928
Ruminiclostridium 6	IVW	14	11.68	1.06469	0.7244048 -1.564808	0.749708
Ruminiclostridium 6	MREgger	14		0.606413	0.2445948- 1.503450	0.308331
Ruminiclostridium 6	WME	14		1.22069	0.5886842- 2.531221	0.603709
Ruminiclostridium 6	WMO	14		1.09248	0.6435479 -1.854575	0.743228
Ruminiclostridium 6	RAPS	14		1.06603	0.7000280- 1.623384	0.765722
Ruminiclostridium 9	IVW	7	19.86	1.97556	1.1276570- 3.461005	0.0173142
Ruminiclostridium 9	MREgger	7		2.60985	0.2014920 -33.804468	0.495855
Ruminiclostridium 9	WME	7		2.10683	0.7077771- 6.271387	0.229076
Ruminiclostridium 9	WMO	7		2.06241	1.0080533 -4.219537	0.0474835
Ruminiclostridium 9	RAPS	7		2.00613	1.0721930 - 3.753583	0.0294005
Ruminococcaceae (NK4A214 group)	IVW	12	17.98	1.18628	0.8067230- 1.744412	0.641869
Ruminococcaceae (NK4A214 group)	MREgger	12		0.732008	0.2045309 -2.619827	0.641869
Ruminococcaceae (NK4A214 group)	WME	12		1.11924	0.5567346 -2.250065	0.757791
Ruminococcaceae (NK4A214 group)	WMO	12		1.13751	0.6624094 -1.953365	0.640479
Ruminococcaceae (NK4A214 group)	RAPS	12		1.13751	0.7803277- 1.816004	0.41858
Ruminococcaceae (UCG002)	IVW	19	39.13	1.25489	0.9289217- 1.695253	0.138995
Ruminococcaceae (UCG002)	MREgger	19		0.732991	0.3418342 -1.571743	0.435803
Ruminococcaceae (UCG002)	WME	19		1.11965	0.6405911 -1.956970	0.696249
Ruminococcaceae (UCG002)	WMO	19		1.15875	0.7605566- 1.765417	0.492786
Ruminococcaceae (UCG002)	RAPS	19		1.2684	0.9139025 -1.760406	0.155125
Ruminococcaceae (UCG003)	IVW	11	59.19	1.14125	0.7821196- 1.665289	0.493139
Ruminococcaceae (UCG003)	MREgger	12		2.02128	0.6008857- 6.799226	0.284891
Ruminococcaceae (UCG003)	WME	12		1.67898	0.7629282 -3.694956	0.226878
Ruminococcaceae (UCG003)	WMO	12		1.48893	0.8869344- 2.499505	0.132057
Ruminococcaceae (UCG003)	RAPS	12		1.17614	0.7822551- 1.768366	0.435541
Ruminococcaceae (UCG004)	IVW	9	45.13	1.36805	0.93076939- 2.010759	0.110739
Ruminococcaceae (UCG004)	MREgger	9		0.667325	0.09246339- 4.816204	0.700302
Ruminococcaceae (UCG004)	WME	9		1.49162	0.71120535 -3.128374	0.320887
Ruminococcaceae (UCG004)	WMO	9		1.44754	0.87802861 -2.386448	0.147047
Ruminococcaceae (UCG004)	RAPS	9		1.4577	0.97424156 -2.181063	0.0667926
Ruminococcaceae (UCG005)	IVW	14	12.75	0.751864	0.5103642 -1.107639	0.149072
Ruminococcaceae (UCG005)	MREgger	14		1.64928	0.5860062- 4.641828	0.368022
Ruminococcaceae (UCG005)	WME	14		0.727357	0.3020766- 1.751372	0.493902
Ruminococcaceae (UCG005)	WMO	14		0.764218	0.4487632- 1.301419	0.322161
Ruminococcaceae (UCG005)	RAPS	14		0.734594	0.4542129- 1.188051	0.208579
Ruminococcaceae (UCG009)	IVW	11	36.57	1.06263	0.7988469 -1.413513	0.676477
Ruminococcaceae (UCG009)	MREgger	11		1.13869	0.3814971 -3.398734	0.821137
Ruminococcaceae (UCG009)	WME	11		1.13116	0.6329595 -2.021510	0.686151
Ruminococcaceae (UCG009)	WMO	11		1.12491	0.7739105- 1.635103	0.537342
Ruminococcaceae (UCG009)	RAPS	11		1.08815	0.7975469 -1.484652	0.594068
Ruminococcaceae (UCG010)	IVW	6	82.53	0.719266	0.4250397 -1.217164	0.219532
Ruminococcaceae (UCG010)	MREgger	6		1.8119	0.4921084- 6.671274	0.421957
Ruminococcaceae (UCG010)	WME	6		1.06392	0.5102892 -2.218196	0.875197
Ruminococcaceae (UCG010)	WMO	6		1.02604	0.5387432 -1.954113	0.937652
Ruminococcaceae (UCG010)	RAPS	6		0.750488	0.4303571- 1.308756	0.31171
Ruminococcaceae (UCG011)	IVW	7	12.77	1.43331	1.0720968 -1.916211	0.0151023
Ruminococcaceae (UCG011)	MREgger	7		2.54943	0.6224724- 10.441595	0.249986
Ruminococcaceae (UCG011)	WME	7		1.35992	0.8769694 -2.108841	0.218715
Ruminococcaceae (UCG011)	WMO	7		1.35778	0.9740040- 1.892777	0.0711389
Ruminococcaceae (UCG011)	RAPS	7		1.38651	1.0591029 -1.815120	0.0174151
Ruminococcaceae (UCG013)	IVW	11	28.93	0.744581	0.4260814 -1.301163	0.300384
Ruminococcaceae (UCG013)	MREgger	11		3.35555	0.8777426- 12.828055	0.11061
Ruminococcaceae (UCG013)	WME	11		1.39401	0.5699977 -3.409258	0.483293
Ruminococcaceae (UCG013)	WMO	11		0.953685	0.5214919- 1.744064	0.877628
Ruminococcaceae (UCG013)	RAPS	11		0.865603	0.4975056 - 1.506050	0.609499
Ruminococcaceae (UCG014)	IVW	11	37.34	1.21162	0.8114807- 1.809080	0.347934
Ruminococcaceae (UCG014)	MREgger	11		1.98955	0.8164080- 4.848442	0.180878
Ruminococcaceae (UCG014)	WME	11		1.4728	0.8011629- 2.707507	0.252727
Ruminococcaceae (UCG014)	WMO	11		1.45826	0.8656349 -2.456609	0.156269
Ruminococcaceae (UCG014)	RAPS	11		1.22753	0.7953736 -1.894496	0.354478
Ruminococcus 1	IVW	10	79.81	0.949112	0.6076958 -1.482343	0.818403
Ruminococcus 1	MREgger	10		0.410746	0.1011072- 1.668649	0.253505
Ruminococcus 1	WME	10		0.695047	0.2940801 -1.642718	0.431171
Ruminococcus 1	WMO	10		0.767517	0.4228970 -1.392968	0.384247
Ruminococcus 1	RAPS	10		0.914921	0.5645956- 1.482621	0.71808
Ruminococcus 2	IVW	15	14.9	0.826206	0.5856941- 1.165482	0.276769
Ruminococcus 2	MREgger	15		0.679745	0.2895630- 1.595693	0.391366
Ruminococcus 2	WME	15		0.600176	0.3489004- 1.032417	0.086337
Ruminococcus 2	WMO	15		0.677869	0.4269702- 1.076202	0.0992286
Ruminococcus 2	RAPS	15		0.774402	0.5511596 -1.088068	0.140606
Ruminococcus (gauvreauii group)	IVW	11	25.97	0.783382	0.52066294 -1.178665	0.241471
Ruminococcus (gauvreauii group)	MREgger	11		0.515888	0.08936423- 2.978148	0.480478
Ruminococcus (gauvreauii group)	WME	11		0.89822	0.42120730 -1.915445	0.787431
Ruminococcus (gauvreauii group)	WMO	11		0.90374	0.53437634- 1.528409	0.787431
Ruminococcus (gauvreauii group)	RAPS	11		0.7965	0.52042263- 1.219032	0.294701
Ruminococcus (gnavus group)	IVW	11	11.21	1.14247	0.8741816 -1.493094	0.329397
Ruminococcus (gnavus group)	MREgger	11		0.745518	0.2061925 -2.695529	0.66485
Ruminococcus (gnavus group)	WME	11		1.11089	0.6686680 -1.845576	0.693266
Ruminococcus (gnavus group)	WMO	11		1.10459	0.7751527 -1.574027	0.581986
Ruminococcus (gnavus group)	RAPS	11		1.14418	0.8529019- 1.534947	0.368892
Ruminococcus (torques group)	IVW	7	53.7	1.19619	0.6130660 -2.333949	0.599383
Ruminococcus (torques group)	MREgger	7		1.88982	0.3111632 -11.477583	0.527263
Ruminococcus (torques group)	WME	7		1.8128	0.5121879 -6.416105	0.398609
Ruminococcus (torques group)	WMO	7		1.59321	0.6826111 - 3.718548	0.281466
Ruminococcus (torques group)	RAPS	7		1.20164	0.5789148 -2.494194	0.622023
Sellimonas	IVW	9	39.79	0.974912	0.7862228 -1.208887	0.816922
Sellimonas	MREgger	9		0.943529	0.2773506- 3.209827	0.92889
Sellimonas	WME	9		1.05636	0.7152413- 1.560182	0.790817
Sellimonas	WMO	9		1.04702	0.7898053- 1.388009	0.749374
Sellimonas	RAPS	9		0.980378	0.7766214 -1.237591	0.867593
Senegalimassilia	IVW	5	122.64	0.634607	0.4033732- 0.9983954	0.0491895
Senegalimassilia	MREgger	5		1.42615	0.2557508 -7.9527314	0.71272
Senegalimassilia	WME	5		0.551121	0.2532013 -1.1995749	0.207647
Senegalimassilia	WMO	5		0.595833	0.3416795 -1.0390354	0.0679962
Senegalimassilia	RAPS	5		0.6301	0.3795473 -1.0460501	0.0741125
Slackia	IVW	6	32.3	0.907062	0.62119946- 1.324473	0.613532
Slackia	MREgger	6		0.577323	0.03853512 -8.649298	0.711105
Slackia	WME	6		1.28194	0.58983086 -2.786159	0.558114
Slackia	WMO	6		1.10163	0.66869386 -1.814873	0.70393
Slackia	RAPS	6		0.902578	0.59098975- 1.378446	0.635195
Streptococcus	IVW	11	56.98	1.71181	1.0712835 -2.735305	0.0245793
Streptococcus	MREgger	11		0.591199	0.1126651- 3.102259	0.549725
Streptococcus	WME	11		2.17813	0.6923471- 6.852430	0.212657
Streptococcus	WMO	11		1.80639	0.9624675 -3.390275	0.0656354
Streptococcus	RAPS	11		1.76049	1.0542612- 2.939820	0.0306196
Subdoligranulum	IVW	11	35.97	0.932366	0.6088303- 1.427829	0.747403
Subdoligranulum	MREgger	11		1.26113	0.4129079 -3.851809	0.69449
Subdoligranulum	WME	11		0.981906	0.4798422 -2.009286	0.961229
Subdoligranulum	WMO	11		0.982443	0.5639859 -1.711380	0.950123
Subdoligranulum	RAPS	11		0.964203	0.6118219- 1.519539	0.875183
Sutterella	IVW	12	17.83	1.04531	0.7229600 -1.511400	0.813759
Sutterella	MREgger	12		1.66669	0.3351255- 8.288969	0.546484
Sutterella	WME	12		1.12213	0.4992072- 2.522344	0.785544
Sutterella	WMO	12		1.0394	0.6250654 -1.728379	0.881605
Sutterella	RAPS	12		1.03135	0.6923376 -1.536371	0.879332
Terrisporobacter	IVW	5	3.65	1.41272	0.9213190- 2.166212	0.113137
Terrisporobacter	MREgger	5		2.41028	0.6572813- 8.838625	0.276465
Terrisporobacter	WME	5		1.75362	0.8155581 -3.770671	0.22381
Terrisporobacter	WMO	5		1.29235	0.7477608- 2.233560	0.358239
Terrisporobacter	RAPS	5		1.42006	0.8841680 -2.280752	0.146853
Turicibacter	IVW	9	42.12	0.89136	0.6088883 - 1.304874	0.554212
Turicibacter	MREgger	9		3.3045	0.8127162 -13.436116	0.138801
Turicibacter	WME	9		0.570742	0.2155429- 1.511283	0.291691
Turicibacter	WMO	9		0.848905	0.5176521 -1.392130	0.516285
Turicibacter	RAPS	9		0.907334	0.5789238- 1.422043	0.671436
Tyzzerella 3	IVW	13	85.5	1.06372	0.8656344 -1.307126	0.556849
Tyzzerella 3	MREgger	13		2.43759	0.9811789 -6.055839	0.083937
Tyzzerella 3	WME	13		1.25036	0.8771085 -1.782439	0.242512
Tyzzerella 3	WMO	13		1.25036	0.8521641- 1.474493	0.414356
Tyzzerella 3	RAPS	13		1.08781	0.8701016- 1.359987	0.460078
Veillonella	IVW	6	66.18	0.852094	0.5253033- 1.382180	0.516632
Veillonella	MREgger	6		0.939329	1.305254e-05 -67599.055274	0.991937
Veillonella	WME	6		0.679555	0.3165410e-01 -1.458878	0.377741
Veillonella	WMO	6		0.685429	0.3756864-1.250546	0.218246
Veillonella	RAPS	6		0.850483	0.5000645- 1.446457	0.550035
Victivallis	IVW	10	46.08	1.08002	0.8428367- 1.383942	0.542878
Victivallis	MREgger	10		3.25567	0.5056217- 20.963030	0.249313
Victivallis	WME	10		1.46479	0.7648275- 2.805338	0.279264
Victivallis	WMO	10		1.188	0.8691555 -1.623818	0.27993
Victivallis	RAPS	10		1.10104	0.8367656 -1.448775	0.491854
Mendelian randomization=MR;OR;SM=SM;Weighted mode=WMO;Weighted median=WME;

## Sheet: Table S4
Table S4: The heterogeneity of GM instrumental variables.
Exposure(gut microbiota)	Cochran's Q	df	P-value
Actinomyces	2.35738	6	0.884076
Adlercreutzia	8.71819	7	0.273527
Akkermansia	6.26538	10	0.792496
Alistipes	7.69145	11	0.740648
Allisonella	3.32769	7	0.853125
Alloprevotella	1.78885	4	0.774522
Anaerofilum	10.6145	9	0.303064
Anaerostipes	22.1593	12	0.0357731
Anaerotruncus	5.75939	11	0.888926
Bacteroides	4.60072	6	0.595944
Barnesiella	11.3734	11	0.412532
Bifidobacterium	7.67594	12	0.809914
Bilophila	13.6336	12	0.324714
Blautia	6.44554	11	0.842046
Butyricicoccus	7.97859	7	0.334485
Butyricimonas	17.886	12	0.119197
Butyrivibrio	6.0988	13	0.942483
Candidatus Soleaferrea	11.3824	8	0.180961
Catenibacterium	3.63489	3	0.303684
Christensenellaceae (R7 group)	7.14288	7	0.414156
Clostridium (innocuum group)	5.44592	6	0.488018
Clostridium sensustricto 1	10.8286	5	0.0548869
Collinsella	7.48339	8	0.485485
Coprobacter	3.73257	9	0.928117
Coprococcus 1	9.36598	10	0.497758
Coprococcus 2	9.5818	7	0.213537
Coprococcus3	9.64276	7	0.209738
Defluviitaleaceae (UCG011)	11.6443	8	0.167793
Desulfovibrio	7.56262	9	0.578752
Dialister	18.6881	10	0.0444082
Dorea	9.58837	9	0.384824
Eggerthella	9.19949	8	0.325748
Eisenbergiella	10.656	10	0.384941
Enterorhabdus	4.57537	5	0.469863
Erysipelatoclostridium	20.0163	14	20.0163
Erysipelotrichaceae (UCG003)	14.3923	14	0.420913
Escherichia Shigella	19.186	9	0.0236572
Eubacterium (brachy group)	4.07865	9	0.90616
Eubacterium (coprostanoligenes group)	13.2344	11	0.278281
Eubacterium (eligens group)	5.34288	5	0.375482
Eubacterium (fissicatena group)	9.7865	8	0.280332
Eubacterium (hallii group)	12.4806	12	0.407895
Eubacterium (nodatum group)	13.2128	8	0.104734
Eubacterium (oxidoreducens group)	5.16198	4	0.271077
Eubacterium (rectale group)	6.46143	6	0.37353
Eubacterium (ruminantium group)	10.2143	18	0.924687
Eubacterium (ventriosum group)	8.38785	13	0.817447
Eubacterium (xylanophilum group)	3.5994	7	0.824588
Faecalibacterium	1.33956	7	0.987351
Family XIIIAD (3011 group)	15.0721	12	0.237516
Family XIII (UCG001)	4.48511	7	0.72251
Flavonifractor	7.16343	3	0.0668673
Fusicatenibacter	23.7849	17	0.125399
Gordonibacter	8.26417	9	0.507759
Haemophilus	2.48252	7	0.928407
Holdemanella	9.39491	9	0.401647
Holdemania	10.8961	11	0.452013
Howardella	4.46279	6	0.614308
Hungatella	6.91654	4	0.140365
Intestinibacter	8.20349	14	0.878457
Intestinimonas	10.2589	15	0.803147
Lachnoclostridium	7.81597	11	0.729688
Lachnospira	3.31163	5	0.652061
Lachnospiraceae (FCS020 group)	20.4541	11	0.0394883
Lachnospiraceae (NC2004 group)	8.6463	8	0.373006
Lachnospiraceae (ND3007 group)	1.07977	2	0.582816
Lachnospiraceae (NK4A136 group)	17.9792	14	0.20773
Lachnospiraceae (UCG001)	7.02968	10	0.72264
Lachnospiraceae (UCG004)	22.265	11	0.022399
Lachnospiraceae (UCG008)	5.97815	9	0.742103
Lachnospiraceae (UCG010)	6.54123	8	0.586838
Lactobacillus	3.43405	6	0.752723
Lactococcus	10.0474	7	0.185905
Marvinbryantia	10.6875	8	0.22004
Methanobrevibacter	8.82756	4	0.0655571
Odoribacter	4.24343	6	0.643771
Olsenella	8.44449	9	0.490046
Oscillibacter	13.6192	12	0.325684
Oscillospira	2.11979	6	0.908359
Oxalobacter	6.80385	9	0.657533
Parabacteroides	1.89766	4	0.754576
Paraprevotella	16.7592	12	0.158884
Parasutterella	10.9446	12	0.533672
Peptococcus	6.95072	11	0.80306
Phascolarctobacterium	2.56701	7	0.921967
Prevotella 7	9.18827	10	0.514334
Prevotella 9	23.4657	14	0.0240223
Rikenellaceae (RC9gut group)	8.57297	10	0.379589
Romboutsia	7.34244	12	0.834179
Roseburia	17.2803	13	0.186806
Ruminiclostridium 5	6.79251	10	0.450798
Ruminiclostridium 6	5.38901	13	0.863724
Ruminiclostridium 9	3.05951	6	0.801341
Ruminococcaceae (NK4A214 group)	4.99904	11	0.931213
Ruminococcaceae (UCG002)	15.9004	18	0.599498
Ruminococcaceae (UCG003)	8.26283	11	0.603181
Ruminococcaceae (UCG004)	8.7087	10	0.367462
Ruminococcaceae (UCG005)	7.36363	13	0.690728
Ruminococcaceae (UCG009)	6.76488	10	0.74744
Ruminococcaceae (UCG010)	6.159	5	0.291053
Ruminococcaceae (UCG011)	8.2916	6	0.217509
Ruminococcaceae (UCG013)	18.6666	10	0.0447082
Ruminococcaceae (UCG014)	4.51546	10	0.718855
Ruminococcus 1	7.43121	9	0.490901
Ruminococcus 2	16.8776	14	0.262761
Ruminococcus (gauvreauii group)	9.69009	10	0.376152
Ruminococcus (gnavus group)	3.80997	10	0.955513
Ruminococcus (torques group)	3.31022	6	0.652277
Sellimonas	5.45142	8	0.60505
Senegalimassilia	1.70756	4	0.789343
Slackia	5.10426	5	0.403289
Streptococcus	11.6235	10	0.311042
Subdoligranulum	9.27132	10	0.412616
Sutterella	10.2438	11	0.508599
Terrisporobacter	1.67008	4	0.796145
Turicibacter	9.66676	8	0.289199
Tyzzerella 3	8.88918	12	0.63212
Veillonella	1.32707	5	0.856767
Victivallis	12.1913	9	0.202738
GM:Gut microbiota;Df:degree of freedom.

## Sheet: Table S5
TableS5:Directional horizontal pleiotropy assessed by intercept term in MR Egger regression of the association between GM and PC
Exposure(GM)	Egger_intercept	SE	P-value
Actinomyces	-0.00787208	0.0487243	0.877975
Adlercreutzia	-0.00065442	0.0898357	0.994424
Akkermansia	0.000414293	0.0480797	0.993313
Alistipes	0.0220113	0.0669103	0.748966
Allisonella	0.0982203	0.107115	0.394526
Alloprevotella	0.136856	0.169539	0.478602
Anaerofilum	-0.0397365	0.0866043	0.658566
Anaerostipes	-0.00569462	0.0692933	0.935979
Anaerotruncus	-0.0148879	0.0487429	0.766296
Bacteroides	-0.020019	0.0875479	0.828189
Barnesiella	-0.122957	0.0600444	0.0677603
Bifidobacterium	0.0359217	0.0340091	0.313505
Bilophila	0.0053365	0.0740844	0.943869
Blautia	-0.0319467	0.0396101	0.438698
Butyricicoccus	-0.0222369	0.043764	0.629512
Butyricimonas	0.00508565	0.0675943	0.941376
Butyrivibrio	0.0176547	0.0553488	0.755231
Candidatus Soleaferrea	0.0538322	0.17582	0.768375
Catenibacterium	0.479858	0.267631	0.21484
Christensenellaceae (R7 group)	0.0164367	0.0767462	0.837508
Clostridium (innocuum group)	-0.172869	0.0901396	0.113249
Clostridium sensustricto 1	0.0311304	0.0957655	0.761421
Collinsella	0.057117	0.0649336	0.408245
Coprobacter	-0.0360728	0.0584866	0.554528
Coprococcus 1	0.0431367	0.0361429	0.263182
Coprococcus 2	0.00752434	0.156884	0.963304
Coprococcus3	0.00796555	0.108389	0.943805
Defluviitaleaceae (UCG011)	0.0448493	0.0834534	0.607632
Desulfovibrio	-0.0353796	0.0512927	0.509856
Dialister	0.0610461	0.079901	0.464412
Dorea	0.0246577	0.0480902	0.621988
Eggerthella	0.0930281	0.0699682	0.225348
Eisenbergiella	-0.136756	0.100205	0.205473
Enterorhabdus	-0.0868038	0.0705194	0.285782
Erysipelatoclostridium	0.0992267	0.0488432	0.0631623
Erysipelotrichaceae (UCG003)	-0.0201818	0.0407371	0.628576
Escherichia Shigella	-0.0895647	0.0679442	0.223924
Eubacterium (brachy group)	-0.0434881	0.0588831	0.481283
Eubacterium (coprostanoligenes group)	-0.010142	0.0601748	0.869518
Eubacterium (eligens group)	0.0717592	0.087378	0.457631
Eubacterium (fissicatena group)	0.091931	0.0920975	0.351434
Eubacterium (hallii group)	-0.0278114	0.0344494	0.436596
Eubacterium (nodatum group)	0.00807489	0.0967624	0.935829
Eubacterium (oxidoreducens group)	-0.0478411	0.0927218	0.641498
Eubacterium (rectale group)	0.0819329	0.0611155	0.237727
Eubacterium (ruminantium group)	0.0314626	0.0360704	0.395223
Eubacterium (ventriosum group)	-0.032392	0.0624921	0.613646
Eubacterium (xylanophilum group)	-0.0173088	0.0544926	0.761525
Faecalibacterium	-0.00814006	0.0392338	0.842501
Family XIIIAD (3011 group)	-0.105591	0.0782922	0.20455
Family XIII (UCG001)	0.0326362	0.0568689	0.586898
Flavonifractor	-0.301024	0.117884	0.125198
Fusicatenibacter	0.00674659	0.0547833	0.903522
Gordonibacter	-0.0088145	0.0682845	0.900477
Haemophilus	-0.00353186	0.0479704	0.943701
Holdemanella	0.0167126	0.0465108	0.72865
Holdemania	-0.0332276	0.0455719	0.482653
Howardella	-0.0910868	0.0811638	0.312734
Hungatella	0.0274158	0.198764	0.899032
Intestinibacter	0.0151521	0.0417186	0.722294
Intestinimonas	-0.0545952	0.0362944	0.154744
Lachnoclostridium	0.0290692	0.049707	0.571634
Lachnospira	-0.127245	0.11199	0.319321
Lachnospiraceae (FCS020 group)	-0.0662026	0.0465442	0.185356
Lachnospiraceae (NC2004 group)	-0.0837351	0.0715528	0.280193
Lachnospiraceae (ND3007 group)	Not enough intrumental variables
Lachnospiraceae (NK4A136 group)	0.0142475	0.0279823	0.619173
Lachnospiraceae (UCG001)	0.0367881	0.0614398	0.564093
Lachnospiraceae (UCG004)	0.0726841	0.0774691	0.370232
Lachnospiraceae (UCG008)	-0.0743728	0.0755781	0.353911
Lachnospiraceae (UCG010)	0.0543444	0.050258	0.315398
Lactobacillus	-0.0266077	0.0481775	0.604531
Lactococcus	0.0465253	0.105577	0.674881
Marvinbryantia	-0.0062673	0.0871315	0.94467
Methanobrevibacter	0.137653	0.137221	0.389705
Odoribacter	-0.0232598	0.0590941	0.710096
Olsenella	-0.0159738	0.0476629	0.746138
Oscillibacter	-0.0282373	0.0567807	0.628765
Oscillospira	-0.0402144	0.0887921	0.669593
Oxalobacter	-0.0679398	0.0792822	0.416411
Parabacteroides	-0.156756	0.167869	0.41929
Paraprevotella	0.0816973	0.0565721	0.176576
Parasutterella	0.00524059	0.0348354	0.883142
Peptococcus	-0.0311928	0.0595524	0.611837
Phascolarctobacterium	-0.00886936	0.0861033	0.921313
Prevotella 7	0.0651442	0.0854547	0.465375
Prevotella 9	0.0297195	0.103912	0.783151
Rikenellaceae (RC9gut group)	0.0270657	0.0435137	0.546615
Romboutsia	0.00511497	0.0533434	0.925193
Roseburia	0.0270657	0.0435137	0.546615
Ruminiclostridium 5	-0.00590537	0.0758211	0.940451
Ruminiclostridium 6	0.0556592	0.0414834	0.212554
Ruminiclostridium 9	-0.0186134	0.085237	0.835773
Ruminococcaceae (NK4A214 group)	0.038015	0.0488263	0.454258
Ruminococcaceae (UCG002)	0.0449526	0.0299021	0.151104
Ruminococcaceae (UCG003)	-0.0456725	0.0469926	0.356491
Ruminococcaceae (UCG004)	0.0626588	0.0862244	0.490994
Ruminococcaceae (UCG005)	-0.0695604	0.0433493	0.143034
Ruminococcaceae (UCG009)	-0.00702172	0.0547069	0.900693
Ruminococcaceae (UCG010)	-0.0705596	0.0473114	0.210127
Ruminococcaceae (UCG011)	-0.0778025	0.0949788	0.449963
Ruminococcaceae (UCG013)	-0.122626	0.0522917	0.0436582
Ruminococcaceae (UCG014)	-0.0498819	0.0408195	0.267529
Ruminococcus 1	0.063644	0.0515246	0.256597
Ruminococcus 2	0.0171004	0.0347229	0.630591
Ruminococcus (gauvreauii group)	0.0324661	0.0674236	0.643039
Ruminococcus (gnavus group)	0.047844	0.0718863	0.0718863
Ruminococcus (torques group)	-0.0338348	0.0632435	0.621011
Sellimonas	0.00490241	0.092136	0.959293
Senegalimassilia	-0.0758042	0.0791783	0.409001
Slackia	0.0454347	0.137217	0.757177
Streptococcus	0.0907397	0.0694404	0.223707
Subdoligranulum	-0.0246988	0.0427619	0.579431
Sutterella	-0.0320983	0.054802	0.571049
Terrisporobacter	-0.0558599	0.0654611	0.456193
Turicibacter	-0.140931	0.0745839	0.10074
Tyzzerella 3	-0.129637	0.0706983	0.0965948
Veillonella	-0.00709925	0.415219	0.987432
Victivallis	-0.14556	0.124274	0.275188
GM:Gut microbiota;PC:Pancreatic cancer;SE, standard error.;MR: Mendelian randomization

## Sheet: Table S6
Table S6: MR-PRESSO analysis for the association between GM and PC.
Exposure(GM)	MR Analysis	Causal Estimate	SD	T	P-value	RSSobs	Global test P-value	Remove SNP
Actinomyces	MR-PRESSO	-0.0383158	0.110603	-0.346428	0.740847	2.90684	0.906
Adlercreutzia	MR-PRESSO	0.086693	0.211097	0.410679	0.693588	11.5089	0.3
Akkermansia	MR-PRESSO	-0.219473	0.143837	-1.52585	0.158033	7.43308	0.8
Alistipes	MR-PRESSO	0.287577	0.197837	1.45361	0.173984	9.35238	0.734
Allisonella	MR-PRESSO	0.121759	0.0767593	1.58625	0.156704	4.22478	0.848
Alloprevotella	MR-PRESSO	-0.284537	0.0947954	-3.00159	0.0398794	2.87689	0.775
Anaerofilum	MR-PRESSO	0.0746168	0.139983	0.533042	0.606914	12.9706	0.353
Anaerostipes	MR-PRESSO	0.205791	0.288073	0.714371	0.488662	26.4587	0.031	[[1]]$`MR-PRESSO results`$`Outlier Test` RSSobs Pvalue 1 1.442372e-03 1 2 5.426871e-04 1 3 6.037655e-04 1 4 4.890182e-03 0.832 5 1.805552e-03 1 6 1.000699e-02 0.143 7 3.092018e-02 0.078 8 3.209329e-05 1 9 5.172871e-03 1 10 1.601739e-03 1 11 1.909303e-03 1 12 4.631286e-06 1 13 2.564553e-02 1
Anaerotruncus	MR-PRESSO	0.0448853	0.158494	0.283199	0.782283	6.74728	0.91
Bacteroides	MR-PRESSO	0.104642	0.238805	0.438191	0.676584	6.31554	0.621
Barnesiella	MR-PRESSO	0.160277	0.200983	0.797466	0.442055	13.6451	0.422
Bifidobacterium	MR-PRESSO	-0.162231	0.131072	-1.23773	0.239488	8.67617	0.845
Bilophila	MR-PRESSO	0.246316	0.201193	1.22428	0.244341	15.8686	0.367
Blautia	MR-PRESSO	0.019363	0.169487	0.114245	0.911102	7.95728	0.828
Butyricicoccus	MR-PRESSO	-0.136677	0.24597	-0.555666	0.595743	10.1308	0.359
Butyricimonas	MR-PRESSO	0.00358233	0.213563	0.0167741	0.986892	21.2553	0.109
Butyrivibrio	MR-PRESSO	-0.00189767	0.0604718	-0.0313811	0.975442	7.01758	0.944
Candidatus Soleaferrea	MR-PRESSO	-0.289189	0.177223	-1.63179	0.14137	14.9503	0.205
Catenibacterium	MR-PRESSO	-0.0275666	0.184834	-0.149142	0.890903	6.46948	0.361
Christensenellaceae (R7 group)	MR-PRESSO	0.400948	0.275832	1.45359	0.189375	9.37203	0.44
Clostridium (innocuum group)	MR-PRESSO	0.0229647	0.126182	0.181997	0.861578	7.88619	0.488
Clostridium sensustricto 1	MR-PRESSO	0.116416	0.331574	0.351102	0.739822	16.0073	0.075
Collinsella	MR-PRESSO	-0.17361	0.238043	-0.729322	0.486606	9.48619	0.492
Coprobacter	MR-PRESSO	-0.157135	0.0953848	-1.64738	0.133884	4.5848	0.932
Coprococcus 1	MR-PRESSO	-0.0339101	0.195766	-0.173218	0.865936	11.515	0.493
Coprococcus 2	MR-PRESSO	-0.0516911	0.258856	-0.19969	0.8474	12.6797	0.217
Coprococcus3	MR-PRESSO	-0.0657129	0.311238	-0.211134	0.838798	12.6916	0.232
Defluviitaleaceae (UCG011)	MR-PRESSO	-0.0297523	0.217816	-0.136594	0.894727	15.2865	0.182
Desulfovibrio	MR-PRESSO	0.264601	0.162571	1.6276	0.138051	9.2673	0.606
Dialister	MR-PRESSO	0.363593	0.257614	1.41139	0.188478	22.3375	0.062
Dorea	MR-PRESSO	0.0892248	0.249715	0.357306	0.729098	11.6548	0.41
Eggerthella	MR-PRESSO	-0.0116197	0.148232	-0.0783883	0.939444	11.7415	0.32
Eisenbergiella	MR-PRESSO	0.101853	0.133773	0.761387	0.464003	12.988	0.424
Enterorhabdus	MR-PRESSO	0.180099	0.197814	0.910448	0.40434	6.13155	0.538
Erysipelatoclostridium	MR-PRESSO	0.0200052	0.171869	0.116398	0.908991	22.909	0.143
Erysipelotrichaceae (UCG003)	MR-PRESSO	0.175311	0.17123	1.02384	0.32328	16.4759	0.432
Escherichia Shigella	MR-PRESSO	-0.337739	0.306848	-1.10067	0.299605	23.2506	0.033	[[1]]$`MR-PRESSO results`$`Outlier Test` RSSobs Pvalue 1 0.0040511228 1 2 0.0006621817 1 3 0.0161914448 1 4 0.0011666403 1 5 0.0005018665 1 6 0.0004467559 1 7 0.0169908727 0.01 8 0.0006547313 1 9 0.0044926262 0.91 10 0.0574027819 0.21
	Outlier-corrected	-0.130901	0.249055	-0.52559	0.613426
Eubacterium (brachy group)	MR-PRESSO	0.150857	0.0787862	1.91476	0.08779	5.02961	0.928
Eubacterium (coprostanoligenes group)	MR-PRESSO	-0.314873	0.239276	-1.31594	0.214958	15.9393	0.263
Eubacterium (eligens group)	MR-PRESSO	-0.158046	0.289181	-0.54653	0.608196	7.48571	0.422
Eubacterium (fissicatena group)	MR-PRESSO	-0.0605308	0.137913	-0.438905	0.672343	12.3173	0.307
Eubacterium (hallii group)	MR-PRESSO	-0.0795941	0.152841	-0.520763	0.612006	14.7246	0.436
Eubacterium (nodatum group)	MR-PRESSO	-0.0055165	0.14351	-0.0384397	0.970279	16.6577	0.119
Eubacterium (oxidoreducens group)	MR-PRESSO	0.0835676	0.211614	0.394906	0.713065	8.227	0.313
Eubacterium (rectale group)	MR-PRESSO	-0.0644205	0.281883	-0.228536	0.826819	8.57653	0.421
Eubacterium (ruminantium group)	MR-PRESSO	0.124375	0.0839399	1.48172	0.15571	11.3092	0.921
Eubacterium (ventriosum group)	MR-PRESSO	-0.189582	0.150709	-1.25794	0.230542	9.8631	0.831
Eubacterium (xylanophilum group)	MR-PRESSO	-0.139797	0.150087	-0.931442	0.382626	4.67669	0.839
Faecalibacterium	MR-PRESSO	0.106503	0.0908707	1.17203	0.279526	1.88412	0.983
Family XIIIAD (3011 group)	MR-PRESSO	-0.188344	0.211014	-0.892565	0.389639	17.225	0.298
Family XIII (UCG001)	MR-PRESSO	-0.200132	0.175672	-1.13924	0.292083	5.78674	0.73
Flavonifractor	MR-PRESSO	-0.00124446	0.450917	-0.00275985	0.997971	12.6656	0.098
Fusicatenibacter	MR-PRESSO	-0.00769062	0.211682	-0.036331	0.971442	26.5811	0.119
Gordonibacter	MR-PRESSO	-0.142335	0.107029	-1.32988	0.216275	10.1325	0.544
Haemophilus	MR-PRESSO	0.152818	0.0976225	1.5654	0.16147	3.99442	0.887
Holdemanella	MR-PRESSO	-0.259582	0.14587	-1.77954	0.108855	11.4375	0.432
Holdemania	MR-PRESSO	-0.148757	0.157547	-0.944208	0.365341	12.9804	0.459
Howardella	MR-PRESSO	0.129619	0.103004	1.25839	0.255001	6.13413	0.661
Hungatella	MR-PRESSO	-0.270208	0.220376	-1.22612	0.287398	11.3192	0.22
Intestinibacter	MR-PRESSO	-0.029975	0.127765	-0.23461	0.817908	9.53303	0.894
Intestinimonas	MR-PRESSO	-0.293531	0.125967	-2.33022	0.0341652	11.7802	0.813
Lachnoclostridium	MR-PRESSO	0.326064	0.180502	1.80643	0.0982556	9.38952	0.718
Lachnospira	MR-PRESSO	0.145675	0.257926	0.564795	0.59661	5.2319	0.632
Lachnospiraceae (FCS020 group)	MR-PRESSO	-0.252013	0.248406	-1.01452	0.33213	24.9641	0.042	[[1]]$`MR-PRESSO results`$`Outlier Test` RSSobs Pvalue 1 1.986721e-03 1 2 1.123175e-04 1 3 1.029228e-03 1 4 1.428786e-02 0.084 5 1.134644e-05 1 6 9.121936e-02 0.036 7 1.853006e-03 1 8 3.952309e-03 1 9 7.414964e-04 1 10 1.261916e-03 1 11 2.848732e-03 1 12 1.544598e-04 1
	Outlier-corrected	-0.449138	0.21534	-2.08571	0.0635849
Lachnospiraceae (NC2004 group)	MR-PRESSO	0.0331299	0.156762	0.211339	0.837908	11.1564	0.382
Lachnospiraceae (ND3007 group)	Not enough intrumental variables
Lachnospiraceae (NK4A136 group)	MR-PRESSO	0.280954	0.183833	1.52831	0.14871	19.6787	0.273
Lachnospiraceae (UCG001)	MR-PRESSO	-0.114218	0.138855	-0.822572	0.42993	8.56344	0.737
Lachnospiraceae (UCG004)	MR-PRESSO	0.0989557	0.289969	0.341263	0.739335	26.4535	0.028	[[1]]$`MR-PRESSO results`$`Outlier Test` RSSobs Pvalue 1 7.090731e-03 0.624 2 1.329287e-03 1 3 3.784769e-03 1 4 1.223662e-02 0.12 5 9.842745e-05 1 6 2.881428e-05 1 7 2.612697e-04 1 8 2.960530e-03 1 9 8.384651e-04 1 10 4.711869e-03 1 11 6.566271e-03 0.408 12 4.102796e-02 0.528
Lachnospiraceae (UCG008)	MR-PRESSO	0.132348	0.117032	1.13087	0.287344	7.32004	0.759
Lachnospiraceae (UCG010)	MR-PRESSO	-0.359262	0.202985	-1.7699	0.114704	8.173	0.598
Lactobacillus	MR-PRESSO	0.0648175	0.115949	0.559015	0.596383	4.43743	0.758
Lactococcus	MR-PRESSO	-0.133483	0.158252	-0.843485	0.426838	12.9532	0.234
Marvinbryantia	MR-PRESSO	-0.153842	0.241932	-0.635889	0.542608	13.3884	0.245
Methanobrevibacter	MR-PRESSO	0.00045435	0.246544	0.00184288	0.998618	14.7327	0.098
Odoribacter	MR-PRESSO	0.641304	0.212468	3.01836	0.0234466	5.80418	0.678
Olsenella	MR-PRESSO	-0.118605	0.103856	-1.14201	0.282921	10.2094	0.539
Oscillibacter	MR-PRESSO	-0.135969	0.154856	-0.878032	0.397166	15.9459	0.348
Oscillospira	MR-PRESSO	0.116273	0.127631	0.91101	0.397412	2.94942	0.906
Oxalobacter	MR-PRESSO	0.0820403	0.101128	0.811251	0.438149	8.40059	0.681
Parabacteroides	MR-PRESSO	0.27558	0.217383	1.26771	0.273672	2.78994	0.797
Paraprevotella	MR-PRESSO	-0.122707	0.146726	-0.836299	0.419329	19.9305	0.153
Parasutterella	MR-PRESSO	0.0617518	0.146279	0.422152	0.680379	13.1141	0.528
Peptococcus	MR-PRESSO	0.0387993	0.0942209	0.411791	0.688403	7.93574	0.826
Phascolarctobacterium	MR-PRESSO	-0.262138	0.128471	-2.04044	0.0806604	3.09689	0.939
Prevotella 7	MR-PRESSO	0.105453	0.101191	1.04211	0.321898	11.3063	0.485
Prevotella 9	MR-PRESSO	-0.0643972	0.199364	-0.323013	0.752245	26.8945		[[1]]$`MR-PRESSO results`$`Outlier Test` RSSobs Pvalue 1 0.0001011690 1 2 0.0119297551 1 3 0.0009451947 1 4 0.0012507614 1 5 0.0091898828 1 6 0.0088698158 0.286 7 0.0017663561 1 8 0.0074545514 0.741 9 0.0248460678 0.598 10 0.0006849215 1 11 0.0011411487 1 12 0.0122975478 0.156 13 0.0017212215 1
Rikenellaceae (RC9gut group)	MR-PRESSO	0.0235443	0.115436	0.203959	0.843479	10.8628	0.388
Romboutsia	MR-PRESSO	0.0264387	0.143652	0.184046	0.857051	8.7338	0.828
Roseburia	MR-PRESSO	-0.268959	0.233782	-1.15047	0.270674	20.1278	0.214
Ruminiclostridium 5	MR-PRESSO	-0.0300011	0.255148	-0.117583	0.909701	8.63545	0.477
Ruminiclostridium 6	MR-PRESSO	0.0626792	0.14423	0.43458	0.673095	6.36924	0.88
Ruminiclostridium 9	MR-PRESSO	0.680851	0.204283	3.33288	0.0157502	4.19759	4.19759
Ruminococcaceae (NK4A214 group)	MR-PRESSO	0.170821	0.132625	1.28801	0.224179	5.9143	0.928
Ruminococcaceae (UCG002)	MR-PRESSO	0.227051	0.144232	1.5742	0.132854	17.6408	0.617
Ruminococcaceae (UCG003)	MR-PRESSO	0.132126	0.175249	0.753933	0.468271	10.1359	0.594
Ruminococcaceae (UCG004)	MR-PRESSO	0.313384	0.196494	1.59488	0.149405	10.7385	0.415
Ruminococcaceae (UCG005)	MR-PRESSO	-0.2852	0.169623	-1.68138	0.123605	10.6244	0.579
Ruminococcaceae (UCG009)	MR-PRESSO	0.060746	0.119736	0.507333	0.622921	8.17065	0.734
Ruminococcaceae (UCG010)	MR-PRESSO	-0.329524	0.268392	-1.22777	0.274175	9.338	0.313
Ruminococcaceae (UCG011)	MR-PRESSO	0.359983	0.148146	2.42992	0.0511683	10.8673	0.285
Ruminococcaceae (UCG013)	MR-PRESSO	-0.294933	0.284792	-1.03561	0.324778	22.7242	0.047	[[1]]$`MR-PRESSO results`$`Outlier Test` RSSobs Pvalue 1 5.363290e-03 1 2 3.001089e-03 1 3 5.483235e-05 1 4 2.174272e-03 1 5 7.130686e-03 0.715 6 9.149677e-04 1 7 4.905654e-04 1 8 1.400001e-02 0.066 9 8.530031e-03 1 10 2.033626e-02 1 11 1.585912e-02 0.682
Ruminococcaceae (UCG014)	MR-PRESSO	0.191962	0.164261	1.16864	0.280803	6.72179	0.693
Ruminococcus 1	MR-PRESSO	-0.0522284	0.21924	-0.238225	0.817695	9.38952	0.493
Ruminococcus 2	MR-PRESSO	-0.190912	0.175534	-1.08761	0.295139	18.8946	0.299
Ruminococcus (gauvreauii group)	MR-PRESSO	-0.244135	0.208427	-1.17132	0.271546	11.7844	0.388
Ruminococcus (gnavus group)	MR-PRESSO	0.133191	0.0842919	1.58012	0.145159	4.56728	0.96
Ruminococcus (torques group)	MR-PRESSO	0.17914	0.277484	0.645585	0.547002	4.82123	0.652
Sellimonas	MR-PRESSO	-0.0254075	0.0968512	-0.262335	0.800616	7.13371	0.617
Senegalimassilia	MR-PRESSO	-0.454749	0.151056	-3.01047	0.0395322	2.63197	0.811
Slackia	MR-PRESSO	-0.0975442	0.193142	-0.505038	0.634999	7.50026	0.435
Streptococcus	MR-PRESSO	0.53755	0.239129	2.24795	0.0483475	14.3472	0.324
Subdoligranulum	MR-PRESSO	-0.0700303	0.217442	-0.322065	0.754758	11.1002	0.462
Sutterella	MR-PRESSO	0.0443176	0.181541	0.24412	0.811632	12.0995	0.545
Terrisporobacter	MR-PRESSO	0.345516	0.140923	2.4518	0.0703091	2.6953	0.816
Turicibacter	MR-PRESSO	-0.115007	0.194446	-0.59146	0.570543	13.2805	0.269
Tyzzerella 3	MR-PRESSO	0.0617689	0.0945095	0.653574	0.526813	11.6974	0.595
Veillonella	MR-PRESSO	-0.160059	0.142153	-1.12596	0.323164	2.05981	0.843
Victivallis	MR-PRESSO	0.076977	0.12651	0.608467	0.55792	15.2228	0.194
MR: Mendelian randomization; GM:Gut microbiota;PC:Pancreatic cancer; SD, standard deviation; RSSobs, observed residual sum of squares; SNP, single nucleotide polymorphism.
